# Supplementary material for: Systems approach to define humoral correlates of immunity to Shigella
Source: Cell Rep. 2022 Aug 16;40(7):111216. doi: 10.1016/j.celrep.2022.111216 (PMC9396529; doi:10.1016/j.celrep.2022.111216)
Supplement: Data S1. AllCHIMBeforeData [file mmc3.csv]

AllCHIMBeforeData
patient	CHIM	Timepoint	disease.severity	old disease score	disease.severity.index	Temperature (F)	Loose stools	Stool volume	Dysenteric stools	SBA	OPKA	IgG1_OPS2a	IgG1_LPSshiflex	IgG1_IpaB	IgG1_IpaD	IgG1_IpaC	IgG1_VirG	IgG1_IpaH	IgG2_OPS2a	IgG2_LPSshiflex	IgG2_IpaB	IgG2_IpaD	IgG2_IpaC	IgG2_VirG	IgG2_IpaH	IgG3_OPS2a	IgG3_LPSshiflex	IgG3_IpaB	IgG3_IpaD	IgG3_IpaC	IgG3_VirG	IgG3_IpaH	IgM_OPS2a	IgM_LPSshiflex	IgM_IpaB	IgM_IpaD	IgM_IpaC	IgM_VirG	IgM_IpaH	IgA1_OPS2a	IgA1_LPSshiflex	IgA1_IpaB	IgA1_IpaD	IgA1_IpaC	IgA1_VirG	IgA1_IpaH	IgA2_OPS2a	IgA2_LPSshiflex	IgA2_IpaB
CVD130013	2	Before	healthy	0	0	98.7	0	0	0	50732.10542	1757.005592	4.749763362	4.649291038	6.174727099	3.913138052	5.461171257	4.856419217	4.698478974	4.412997833	4.121001435	4.608718535	3.43464873	4.193555895	3.539859883	3.661883643	3.921426341	3.744469013	3.939469331	3.546912643	3.828837058	3.619510721	3.604792859	5.67510737	5.001621232	4.449393538	3.63440169	5.052146401	4.289243252	3.793790385	4.339943098	4.220728999	4.39079385	3.49972144	4.51159262	3.682506086	3.575764981	3.693529098	3.428620673	3.532340265
CVD130019	2	Before	healthy	0	0	98.7	0	0	0	2396.088085	3976.872014	4.61366215	4.278221836	6.550951585	3.660652071	5.436826705	5.271603492	4.614427882	3.689486448	3.362246791	4.754172441	3.399370821	3.705906456	3.534406899	3.497448002	3.934599438	3.681422156	4.286372252	3.55151099	5.174267015	3.859918485	3.659583462	5.404755913	4.83844923	4.790068667	3.921452361	5.31326596	4.855661474	4.160858531	4.110092849	3.887462569	4.538095948	3.546820178	4.748044531	4.553187963	3.673573796	3.62026622	3.44294987	3.725258066
*CVD1300116	2	Before	healthy	0	0	98.7	0	0	0	163074.8341	59017.57002	4.08747972	4.066717173	5.526851791	3.516072409	4.913824445	4.6164335	3.846538128	4.648086661	3.566437492	3.56567076	3.378443327	3.647138366	3.430075056	3.452208248	4.170342405	3.529622818	3.974373507	3.450864692	4.044226077	3.519663954	3.519040039	5.369253903	5.364225387	5.157257255	3.747489492	5.551439628	4.642321051	4.03531965	4.947262127	4.619041129	4.488081623	3.555185169	4.85288086	4.044108387	3.661670736	3.849542252	3.472317546	3.536905487
CVD1300118	2	Before	healthy	0	0	98.7	0	0	0	2910.976311	1544.758155	4.506010927	4.325161475	5.773745499	3.566908655	4.675913465	4.958375122	3.927152134	5.391131907	4.938922312	4.706495886	3.445876525	4.407501376	3.552759445	3.503654519	3.714287837	3.824613897	4.900776647	3.573567773	3.999804523	3.847387551	3.621072371	5.274176329	4.980264779	5.206029389	3.760516721	5.544073628	4.838666523	4.051846838	4.030123883	3.804922774	4.547350046	3.601380876	4.737655723	4.218003471	3.654729891	3.605897352	3.506335882	3.634099239
CVD1300121	2	Before	healthy	0	0	98.7	0	0	0	92895.80669	31519.93381	4.452461139	4.536649963	5.72566278	3.560355045	5.485024719	4.416057729	3.713805439	5.710554191	5.30502714	3.934296407	3.410313176	4.400753788	3.585573519	3.490695732	3.674654503	3.567379308	3.734879803	3.52110538	4.774841653	3.644930708	3.573770613	5.517460486	5.478829373	5.085338751	3.962250919	5.742259566	5.401946943	4.180061329	4.02602227	4.013332375	4.474471228	3.519696767	4.579512078	4.21386293	3.586784155	3.574031268	3.487880427	3.459693976
CVD1300111	2	Before	mild	1	1	101.7	3	459	0	2042.536944	1400.150298	4.220493811	4.352481596	4.706359277	3.468937806	4.354362984	3.691611874	3.568289748	4.69612039	4.412326122	3.914660431	3.419873175	3.895146189	3.533962608	3.612518962	3.548941917	3.436122875	4.240567967	3.469011559	3.983716474	3.469748401	3.524396122	5.156403756	4.739914345	4.186391216	3.613207352	4.783748191	4.202958049	3.917925422	3.841140391	3.605170319	3.843637599	3.437869423	3.825474803	3.580582877	3.529558673	3.406753018	3.29693928	3.284994387
CVD1300112	2	Before	mild	1	2	98.7	8	936	0	13874.24385	14615.33511	4.144449661	3.72325038	5.924235337	3.620031895	4.985776643	4.24012473	3.811692276	3.477880606	3.332286935	3.910837765	3.397766256	3.855307105	3.433009353	3.459957608	3.570718023	3.377124042	3.784955896	3.530231725	3.81561095	3.618727785	3.559487682	4.830139387	4.326115585	4.415565923	3.61436984	4.843223432	4.82177874	3.851044207	3.550839605	3.35545152	4.078266455	3.42418719	4.3380828	3.592731766	3.484797924	3.478313925	3.321339475	3.401357454
CVD1300128	2	Before	mild	1	0	98.7	3	140	1	1979	2405.635269	4.183782151	4.64885502	5.338739788	3.65195607	5.037399603	4.493534725	4.127161512	3.854032624	3.474252697	4.891811941	3.445526366	4.088304456	3.495197318	3.541267139	3.624771819	3.425004071	3.950693372	3.529815197	4.641126933	3.639785213	3.575476509	4.66031515	4.429493887	4.066214075	3.548205096	5.935476532	4.221596786	3.847541813	4.362194923	3.941610802	4.865448962	3.937981527	4.966674297	4.266543308	3.984538564	3.675251188	3.38327665	3.812846537
CVD130014	2	Before	Moderate	2	4	103	16	1982	5	5710.433565	1815.364502	4.442620853	4.994632748	6.413628505	3.600700696	5.750668815	5.73115143	4.973633466	5.303754771	5.30069546	4.435892123	3.429186845	4.426568188	3.657963669	3.686680947	3.682821723	3.833911715	4.226129272	3.579354805	4.831296947	3.803286369	3.639884742	4.878332181	4.616454508	4.67775291	3.590841835	5.331334151	4.043362278	3.698578963	4.033031507	3.823311175	4.21536654	3.487067638	4.761390273	3.872811592	3.558948446	3.462435435	3.354204511	3.452706227
CVD130016	2	Before	Moderate	2	2	101.4	7	1030	6	20985.03528	15795.65965	4.400641586	4.243881002	4.682014136	3.401658972	4.189083059	3.940367046	3.808582295	5.66458745	5.683617013	3.634174872	3.419542725	3.92753717	3.520810932	3.499343359	4.022005419	4.298569274	4.28433484	3.663983455	4.951912796	3.861429857	3.693661009	5.179936511	4.904034906	4.882419224	3.72419392	5.346196933	5.047983183	4.076376438	3.401788131	3.284994387	3.45659375	3.367495693	3.526662293	3.475671188	3.419625361	3.384129308	3.264876826	3.26933779
CVD130017	2	Before	Moderate	2	4	103.8	10	1058	8	1393.612921	616.0564534	3.421274791	3.2929203	3.546727693	3.374152386	3.583652109	3.41204033	3.454806762	4.568905415	4.341083188	3.983660109	3.463669068	3.843870977	3.563955465	3.51071253	3.56908116	3.652512253	3.671913012	3.514846476	4.529622818	3.501983039	3.556423121	5.182996366	4.80772778	4.616275913	3.579526372	5.19469815	4.058122216	3.89082606	3.99219993	3.696771261	3.98692841	3.486076097	4.462248215	3.756483964	3.598763157	3.490099005	3.335056519	3.335808805
CVD130018	2	Before	Moderate	2	1	102.9	3	281	0	372.2217564	276.4972033	4.123206251	4.279849382	5.296614191	3.715251029	5.096603293	4.348450902	3.910544368	3.611484327	4.10356428	3.896360845	3.404149249	3.71451836	3.531766223	3.492166494	3.464861981	4.653764682	4.474012185	3.56431091	3.7235788	3.62861879	3.595385981	4.524798421	4.270492504	5.583311018	3.663229635	4.856348187	4.532378507	3.957343853	3.443654068	3.346646318	4.073580894	3.412922317	4.235528447	3.636387586	3.498758404	3.426267207	3.308030554	3.352568386
CVD1300113	2	Before	Moderate	2	3	102.4	16	2753	2	4175.141075	2044.871032	4.397509844	4.020806538	4.656553349	3.631164635	4.771339399	3.979252371	3.704407927	4.519040039	3.735578941	3.79190108	3.438225808	4.000325599	3.780857144	3.498689534	3.802260476	3.509605705	3.56431091	3.547066708	4.088295596	3.578524605	3.587935349	5.925060442	5.426270462	4.587983015	3.908605639	5.085529606	4.331417173	4.180068501	4.365623681	3.885643872	4.124813859	3.647260685	4.644024779	3.901103984	3.676327734	3.934245881	3.472134539	3.611431203
CVD1300117	2	Before	Moderate	2	1	101.5	9	1390	1	3187.483544	4133.154318	3.966317762	3.557025722	5.647438721	3.386721852	3.87385805	4.644596128	3.950413539	5.704501844	5.338328976	5.345640793	3.447932866	4.067070856	4.07735882	3.618858372	3.609594409	4.047605818	4.818498067	3.605466664	4.115244285	4.00240367	3.648530767	4.887418953	5.178755429	5.284797191	3.693133125	5.731269978	4.763768557	3.962393015	3.946992341	4.050553749	4.945984065	3.47396115	4.672030861	4.683283493	3.621980747	3.538479476	3.482087142	3.701977911
CVD1300123	2	Before	Moderate	2	1	98.7	4	366	3	95872.33533	75126.39424	4.708291272	4.616669774	5.079505037	3.759573423	5.038752258	4.826442501	3.902777726	4.859552572	3.933778239	3.837351658	3.399716976	4.313767068	3.51531075	3.506166665	4.976716704	4.375036864	3.842796395	3.560384923	3.861116044	3.725441981	3.663795122	5.464261461	5.178748235	5.469342555	4.35968848	5.693266696	5.427347733	4.600482813	4.098202286	4.028937077	4.568594759	3.55732671	4.71484298	4.150157529	3.654802015	3.447855444	3.342225229	3.585742647
CVD1300129	2	Before	Moderate	2	2	102	9	680	7	8776.490084	3022.832599	4.697514854	4.458142849	6.05125182	3.639137718	5.411805672	5.080020974	4.759210651	3.820497021	3.437195452	4.094942552	3.444435173	3.968085831	3.525368787	3.622990705	3.880613542	3.660011221	3.954917554	3.610287447	3.916453949	3.704493697	3.645962345	5.484553578	5.07959363	4.961151653	4.052876623	5.606699176	4.863776253	4.28093672	4.804180337	4.445409583	4.742147521	3.562649672	4.964956959	4.209843292	3.673780949	4.209836595	3.784831178	4.025295622
CVD130012	2	Before	severe	3	2	104.2	15	3828	6	3225.269657	1185.957776	3.991192838	3.696487444	5.732982875	3.521170785	5.268994868	4.308051921	3.62355939	3.558168366	3.321494867	3.630986911	3.389077444	3.586784155	3.452782788	3.512384181	3.590674681	3.60045557	4.351723854	3.590451708	3.814264248	3.599746652	3.639760327	4.952765813	4.458222238	4.008717245	3.586980917	4.581824549	3.805500858	3.785151809	3.559697204	3.377670439	4.129141846	3.454044106	4.717878449	3.73357841	3.533581425	3.420656989	3.293528284	3.355068206
CVD1300120	2	Before	severe	3	4	103.9	14	2268	5	2559.626653	3164.56958	4.747266112	4.583830479	6.5173678	3.683001985	6.027743149	5.600815313	4.821261263	4.292145268	5.243105049	4.859939471	3.418218403	4.342323966	3.791848482	3.555849875	4.002662732	3.733277534	4.192072388	3.458562313	4.344485607	3.982033663	3.566967515	5.724008655	5.291305567	5.560884481	4.065990289	5.745460096	5.041299894	4.427551021	4.242659427	3.896829236	4.491204058	3.514282048	4.591295613	4.116192509	3.697425516	3.467756051	3.316913439	3.425778687
CVD1300126	2	Before	severe	3	5	103.5	26	4315	18	4111.86851	3423.217103	4.48330552	4.082336487	4.764321869	3.566996941	4.938884819	4.09872158	3.649967338	4.593031177	3.360309344	3.560295282	3.395282699	3.823017523	3.448474428	3.481550114	3.599282501	3.414388327	3.905175016	3.532117116	4.353988319	3.5329772	3.583850294	5.075450238	4.803057463	4.574647528	3.635358065	4.664745367	4.739748321	3.885262248	3.863114587	3.616107757	4.013490283	3.556634127	4.47040314	3.771954749	3.629154657	3.447623098	3.317384219	3.377897902
CVD1300127	2	Before	severe	3	2	104.1	13	1269	8	2379.166743	500	3.694210206	3.645471395	5.967724373	3.523128393	4.529478478	4.452258072	3.795236785	3.484584529	3.633872263	4.068631064	3.394758031	3.820546261	3.450249108	3.550350672	3.43156478	3.308350949	3.606085643	3.463445032	4.117072337	3.507383556	3.505556939	4.505699285	4.308457694	4.464385209	3.589083499	4.719349935	4.786151369	3.898176483	3.623352682	3.590869688	4.300106138	3.546912643	4.628452792	4.24372617	3.829335942	3.435645322	3.340890079	3.439963936
10	1	Before	healthy	0	0	99.2	0	0	0	3014	532.7536154	4.532123494	4.338735309	6.304887911	4.510585221	4.383344026	5.172950111	4.602363891	3.614053106	3.431604972	4.36574998	3.483087821	3.516072409	3.498448403	3.447468131	3.557537277	3.487633217	4.264097335	3.597750018	3.621539773	4.282333167	3.800063771	4.606784298	4.174662979	4.146910611	4.05986622	4.236247467	4.750386883	4.724853179	4.26875928	3.643452676	4.521582616	3.739216219	4.181822158	4.20473028	4.487470689	3.583737056	3.408197552	3.609727772
11	1	Before	healthy	0	0	99.1	0	0	0	194475	8896.63733	5.607577252	5.591953444	6.778817761	6.557457033	6.668768202	6.469222423	6.586723394	6.180500629	5.91920993	5.518967081	4.947564824	5.234165352	4.658300035	5.305294391	4.591746137	4.651883471	4.986360751	4.629827381	4.986522055	5.165031283	4.917263876	5.415253878	5.646572313	5.880396527	4.88552518	5.46450147	5.289412234	5.728354188	5.414586487	5.375344405	5.477548463	5.146257529	5.560290202	5.231777871	5.375107361	4.683236212	4.629465666	4.585877903
13	1	Before	healthy	0	0	98.9	0	0	0	14477	1452.642866	4.085451134	3.6018971	6.183654558	4.293163596	4.937824949	5.492223823	4.983483077	3.647871765	3.490028748	4.459471649	3.743627338	3.633518952	3.77825981	3.872622379	3.609167374	3.39919764	4.13349899	3.538290898	3.641622816	3.958957866	3.975132985	5.295187063	4.442977276	5.306862319	4.777272726	5.044060322	5.374038602	5.803157752	4.262462956	3.525465933	4.288975424	3.801232154	4.381259521	4.391697983	4.347373931	3.674998844	3.386810975	3.531383106
21	1	Before	healthy	0	0	98.3	0	0	0	797	200	4.336524773	4.341998049	6.73349202	4.444719927	4.634512536	6.219343017	4.618131808	4.873390362	5.071560768	5.531855249	3.797025044	3.520974538	4.241054383	3.459919956	3.474507639	3.489043953	4.292350232	3.873044356	3.604550033	4.086137287	3.618858372	4.223106381	3.998411925	4.2925551	3.976751069	4.697432053	4.572581201	4.622221797	3.933664411	3.71210228	4.609541053	3.8143142	4.083654883	4.29414645	3.968599679	3.529173603	3.432448145	4.084075568
12	1	Before	mild	1	1	99.7	4	113	1	5954	963.2898741	4.331174137	4.600986501	6.061792958	5.108612374	5.026433157	5.469964794	5.586115062	4.47029286	4.51377676	4.569499731	3.753506457	3.847880997	3.71210228	3.907975362	3.755283966	3.569315375	4.131666774	3.652657227	3.724214408	4.050379756	4.16569679	4.579251832	4.48221593	4.456096414	4.649349465	4.49292444	5.093644904	5.431870547	3.844477176	3.721851818	4.747671996	3.997735777	4.805742066	4.53592042	4.527662117	3.694429691	3.65079304	4.187866045
16	1	Before	mild	1	0	99.2	1	13	0	18517	1626.113872	4.725993259	4.245857992	5.283933549	4.490253531	5.217687883	5.225326731	5.300504725	4.338929378	3.741309209	3.998629813	3.806603883	3.852266454	3.703334375	3.613577572	3.679405182	3.496929648	3.642860053	3.455225653	3.672605778	3.722695608	3.678017331	4.745244649	4.314972631	4.137013696	4.022201472	3.836086645	4.578243696	4.317269187	4.144838751	3.678290702	4.24990733	5.093747284	4.598995572	4.597788396	4.490025235	3.612889769	3.382332287	3.504538822
20	1	Before	mild	1	0	100.8	3	174	0	6659	547.4952427	4.481220408	4.24680622	5.703775712	4.580043524	4.774184731	5.490577154	4.955569902	4.154652169	3.792146454	3.789086915	3.591982337	3.597448358	3.584698636	3.67651071	3.734079407	3.552181339	4.268747585	4.160798554	3.902655475	4.186412421	4.274458055	4.683393795	4.324308183	4.608405677	4.06803736	4.1023994	4.32074329	5.175515437	3.845981241	3.560922379	4.29378228	3.658464545	4.172850945	4.247027586	4.309997247	3.428134794	3.367262715	3.476578047
29	1	Before	mild	1	1	101.5	1	114	0	2493	100	4.038053581	3.929687084	4.797054497	4.018700499	4.507714231	4.444895367	4.222117929	3.703033305	3.506268203	3.982011031	3.831389802	3.497758718	3.525660162	3.537378283	3.555880065	3.447623098	4.033383541	4.371986301	4.260864087	3.929457244	3.609781105	4.672490394	4.026717076	4.124096475	3.943123377	3.843793198	4.166326487	4.621555345	3.901213042	3.662190991	3.897008193	3.630631244	4.264203712	3.923503067	4.06460772	3.452438155	3.403292145	3.426755179
5	1	Before	Moderate	2	1	101.2	5	374	2	8644	1146.307658	4.715416232	4.368584372	6.499515358	6.143766822	6.027462347	6.185715144	5.750332482	4.222358746	4.234105825	5.092626795	4.449088671	5.132907765	4.226277609	3.7111743	3.772999762	3.522052801	4.089401674	3.8964711	3.86421433	3.953735537	3.73170961	5.538431082	4.757955619	4.330160023	4.421427047	4.547346967	4.794420074	4.908787847	4.308793771	4.042181595	4.464426202	4.10130018	4.85848757	4.584941522	4.257084313	3.546789352	3.427364373	3.534914104
19	1	Before	Moderate	2	1	103.2	2	180	1	1912	200	4.524590829	4.129222484	4.119791826	4.121625492	4.406761529	4.319486031	4.502536363	3.449362675	3.409425869	3.502085559	3.391023369	3.469822016	3.462510301	3.4363217	3.598024072	3.523681448	3.50609896	3.461873533	3.457200413	3.578553259	3.508496051	4.390961588	3.947911379	3.980594156	4.140971316	4.035769836	4.430115386	4.727687624	3.9654369	3.581323751	3.886518925	3.902913519	4.14667831	3.862787098	4.163668154	3.431363764	3.355738784	3.386944624
24	1	Before	Moderate	2	1	100.5	9	276	7	4572	911.8028228	4.657796583	4.044814048	5.941123923	4.421283023	5.137008944	6.073224954	5.328455038	3.84486532	3.757832382	4.232640402	3.532499586	3.893248403	4.222170009	3.698796252	3.961516011	3.485295439	4.332837222	3.668012972	4.174466859	4.142678795	3.978089173	5.19271238	4.36169007	4.609677099	4.56501206	4.57084929	5.318389977	5.175234855	4.18287809	3.725544122	4.497665527	3.935759104	4.291191189	4.543953251	4.34896165	3.546326696	3.405474427	3.538448052
25	1	Before	Moderate	2	3	102.8	8	1484	2	220237	9231.315119	4.233668619	3.999956568	5.853812701	4.411472391	4.695715835	5.049202512	4.662342221	3.687372873	3.551449998	4.253786125	3.785614525	3.64777405	3.597338611	3.538919172	3.68784097	3.549095264	4.449894752	3.672259533	3.676167566	3.883320678	3.95371138	5.062274485	4.718837867	4.282650431	4.464560334	4.581875734	4.564145072	4.624385241	4.564976586	4.332529349	5.291208403	4.376576957	4.621809599	4.728958127	4.747419577	3.868526887	3.730338067	4.446288573
3	1	Before	severe	3	5	103.2	34	2381	23	274	200	4.114969413	3.837714668	4.537784476	4.130462429	4.910637743	4.702143928	4.606996359	4.550601319	4.168976004	3.679609572	3.659107679	3.753391529	3.690904554	3.774754121	3.702990278	3.467682085	3.689619593	3.866745027	4.339719687	4.128407347	4.092387254	5.082176573	4.590164463	4.768012474	4.636497926	5.660027848	5.587046671	6.06770258	4.230583021	3.650987094	4.266055214	3.762753565	4.812793074	4.982268971	4.541635399	3.473997604	3.385516903	3.448281091
6	1	Before	severe	3	5	104.3	35	2249	32	59387	1553.978732	4.953747614	4.746420112	4.689819233	4.175236306	4.68111455	5.029424364	4.662854593	5.271123382	4.575822652	3.686524554	3.515708304	3.651423401	3.866346423	3.831069526	3.932080388	3.691280461	3.702150395	3.508159232	3.727093719	3.936425769	3.786343192	5.538090916	5.154442994	4.717383374	4.706190592	5.076860629	5.459603552	5.532628912	4.404816618	4.216706783	4.003589767	3.853363542	4.240574207	4.360678598	5.043669713	3.624436805	3.455073376	3.422876977
7	1	Before	severe	3	5	102.9	32	1923	14	11929	538.2842613	4.685728307	4.499779841	4.704945852	4.449354959	4.885518114	4.950039742	4.936670794	4.982522237	4.712834826	3.77140373	3.729650668	3.632305414	3.610367341	3.683722282	3.767601068	3.500202158	3.733397909	3.659202877	3.896787928	3.886885359	4.529086915	5.554989189	4.7305784	4.297590917	4.20379414	4.503531935	5.176884569	5.454034183	4.086502199	3.699577591	4.09847932	3.828047329	4.263340127	4.095465757	4.311234516	3.447429381	3.392345155	3.463258246
27	1	Before	severe	3	5	103	29	1574	21	1963	555	3.44302817	3.402862958	4.531331998	3.444903163	3.658345341	3.911450592	4.084790691	3.506369717	3.414764502	3.605843539	3.525433553	3.506843136	3.456024233	3.552363982	3.583680426	3.417388646	4.996240153	3.644635504	3.62856772	3.960328051	3.985089507	4.992909025	4.197404625	5.037093677	4.911732735	4.63546364	4.899212941	5.631569067	3.787690668	3.489958479	4.106139881	3.600155784	3.983919326	3.85843192	4.166984839	3.435525851	3.355211989	3.415891078
1	1	Before	moderate	2	1	102.3	5	574	1	3196.788099	718.2100133	4.39066138	4.105407986	4.230870238	3.479323326	4.659890066	4.306634082	3.547005089	4.3192154	3.923606643	4.449277791	3.460972974	4.458464096	4.131835116	3.519959181	3.600401079	3.420615771	3.769007871	3.535831907	4.814352493	3.673665876	3.606542583	5.273623893	4.832888754	4.880562086	3.634452078	5.231141962	4.491112954	3.970788386	4.518796797	4.016949813	4.381002204	3.509471352	4.499147315	3.91824009	3.673159195	3.879124564	3.503245771	3.57330684
2	1	Before	healthy	0	0	98.9	0	0	0	15649.98959	4776.872172	4.146778989	4.09725731	4.849591378	3.943383207	4.957589331	4.3315437	3.966435076	4.446793381	3.778024563	3.477121255	3.399500661	3.60525116	3.483943714	3.485046753	3.534565464	3.460747542	3.688597775	3.55684503	4.273417995	3.688909018	3.594254394	5.212579092	5.130767846	4.720225477	4.142733511	5.308710577	5.099080396	4.262925469	3.631697372	3.559367909	4.414233582	3.531606632	4.208897985	3.662261886	3.574291766	3.410186529	3.317070423	3.431685345
4	1	Before	mild	1	1	101.3	0	0	0	23546.7747	11416.20623	4.047936516	3.906604372	5.781755554	3.694561329	4.871640059	4.849397914	3.760309371	4.045762919	3.469232743	3.934195349	3.476433077	3.951349663	3.609647759	3.584783379	3.531223375	3.461123197	4.454673394	3.468568853	3.943321357	3.581551458	3.538667972	5.224917464	5.090649482	4.358776904	3.673527749	4.662108265	4.625443646	4.002705893	3.850921793	3.718543206	4.098669679	3.581693714	4.69544884	3.989916789	3.635232346	3.5329772	3.381250494	3.4898882
8	1	Before	mild	1	0	99.3	3	253	0	123674.5672	37369.05671	3.937254527	4.23667579	6.221794503	3.591787829	5.661034706	5.463317653	4.701785941	3.454768661	3.359550917	4.152899596	3.390051496	3.870037937	3.67182056	3.599419068	3.556000803	3.588691789	4.132211645	3.533644979	3.792356664	3.81134037	3.613313161	5.070877922	5.263227616	4.537686898	3.584274672	4.838179825	4.625893523	3.805857526	3.926856709	4.204303162	5.242442657	3.618806142	4.641724402	4.297858955	3.703420357	3.54242081	3.633038999	4.398716701
9	1	Before	moderate	2	1	102.4	7	368	4	583.8028903	100	3.92808846	3.628133388	4.210619451	3.676304856	4.91732561	4.282990099	3.706952357	5.232526005	4.511067458	3.984549815	3.425656471	4.203114514	3.620110017	3.5126177	3.557867962	3.419253374	3.939569169	3.669990584	4.067545083	3.780281299	3.701934779	5.258604362	4.673444852	4.847788519	3.797838605	5.525688317	4.6682461	4.116051238	4.190065436	3.668082923	4.339511066	3.731689471	4.928966513	4.513207609	3.821857291	3.755855807	3.449324093	3.611218639
15	1	Before	mild	1	0	100.5	2	22	2	4003.687239	1531.067816	4.327619433	3.874351336	5.91517775	3.559457742	4.975185868	4.850493072	3.963055518	5.073789811	5.019908311	4.021922844	3.419501401	3.600700696	3.471144965	3.458184436	3.892664936	3.701719055	3.980775774	3.500922239	3.660770644	3.619432491	3.561220679	5.620975452	5.209305859	5.795609454	3.810870717	4.385141348	4.683771759	4.088711812	4.190527787	3.705521613	4.418027699	3.541017293	4.566449278	3.909395546	3.639710551	3.722818952	3.39260903	3.639984248
17	1	Before	moderate	2	1	103.9	11	2065	2	29391.84129	7503.425917	4.140099325	4.229118455	5.730254424	3.634578023	5.024263949	4.580731153	3.854063012	3.843870977	3.765854747	4.828954588	3.409172019	4.1488031	3.499515255	3.491361694	3.666634962	3.61597634	4.775167919	3.576629248	4.343295328	3.857076066	3.610952787	5.163430489	4.842498468	4.847722231	3.715355595	4.313545597	4.434005713	4.155077814	4.916343387	4.261916793	4.951358164	3.689819233	4.66948889	4.347139665	3.841500249	4.147784498	3.674723393	3.976831243
22	1	Before	moderate	2	4	102.5	14	974	7	88549.61138	30950.30677	4.162101191	3.900039235	4.763903211	3.644856926	4.707203852	4.408087257	3.730620798	4.361222439	3.410524173	3.705863712	3.404234867	4.070157974	3.495301453	3.481370957	4.764831564	4.126837333	3.717857659	3.535547279	3.727398909	3.664641976	3.582375897	5.259071001	4.840076283	5.307463411	4.169049576	5.221148755	5.083597567	4.445868747	3.934675163	3.813947749	4.480940678	3.544192111	4.570601309	4.032407202	3.630427875	3.515840741	3.384487822	3.79844346
23	1	Before	healthy	0	0	98.7	0	0	0	30617.62518	7136.268961	4.290919003	4.534666916	6.748741361	3.883547879	5.3614771	5.386652324	5.074846599	4.539897469	5.447985891	5.993612338	3.411409241	4.218601143	3.73122603	3.757699625	3.745504187	3.710498158	4.912514323	3.742194701	4.051461244	4.484157424	3.793266402	5.262751788	5.168115024	5.744793112	4.247942595	4.959353876	4.792659539	4.376973663	4.69265748	4.368872369	5.015893911	3.732614872	4.113792994	4.104794286	3.856970433	3.863144346	3.703742638	4.131899229
28	1	Before	mild	1	0	98.7	3	217	2	2614.464166	784.2410231	4.47122935	4.118413545	6.914596677	3.661386698	4.935170834	4.96503934	3.784171359	4.014268457	3.489993615	5.756673375	3.399933182	3.593950295	3.496410674	3.469969209	3.705778213	3.722263627	4.287549811	3.520319741	3.723127159	3.667336191	3.553367147	5.98726619	5.694547289	5.45207523	3.816953489	5.362165215	4.926656219	4.152639919	4.116067861	3.776319738	4.854213403	3.466571072	4.254988915	3.75095172	3.545368977	3.396286546	3.297541668	3.44859039
30	1	Before	healthy	0	0	98.2	0	0	0	1228.260516	100	3.468827153	3.314657086	3.479863113	3.382692287	3.683362283	3.40688067	3.448203731	4.73832066	4.199185889	3.871397781	3.44208763	4.0927908	3.531510849	3.479071196	3.82089079	3.798874984	3.81764799	3.693463127	5.314221258	4.26336381	3.736655408	5.405900189	5.390271684	4.574667766	3.617812572	5.232384239	4.487689735	3.877472132	3.984167127	3.916177491	4.12259265	3.590228621	5.07703888	4.264782417	3.680380845	3.560892538	3.456441952	3.458788882
1	rechallenge	Before	healthy	0	0	98.7	0	0	0	20118	4083	5.746147875	5.559587666	5.340889088	3.537378283	4.706222626	4.584611051	3.626237685	5.658181263	5.409232533	4.725858567	3.399933182	4.380233861	3.532244644	3.48383682	4.258188152	3.98559486	4.017617573	3.571767044	5.150369546	3.850033258	3.650453235	5.429483386	5.111414591	5.053700614	3.717441648	5.024107856	5.22481072	4.054038211	4.612298977	4.218955418	4.481227578	3.547528576	4.606155559	4.187055156	3.685114469	3.723086077	3.449940989	3.496895069
8	rechallenge	Before	healthy	0	0	98.7	0	0	0	82719	88643	4.302677187	4.651503343	6.846058072	3.728921646	6.352371154	5.846888291	5.318397279	3.567614443	3.514547753	5.386332172	3.421603927	4.459592247	4.135601691	3.852266454	3.655954372	3.711469782	4.648711208	3.595606435	4.071532223	4.041619643	3.712986234	5.118620979	5.324161001	4.682918623	3.571301126	4.977719034	5.036594965	3.878033227	3.790654544	4.050437761	5.547560581	3.555698895	4.729221504	4.497022998	3.770059991	3.46978521	3.474434814	4.523606664
12	rechallenge	Before	healthy	0	0	98.7	0	0	0	6217	5704	4.728907459	5.123238134	6.433572677	3.644856926	5.519748606	5.225638755	4.810778404	4.764159313	5.276803476	5.026015111	3.404705461	4.633473505	3.602765147	3.737232411	4.073443393	4.00010856	4.31793804	3.590618948	4.153738666	3.783313881	3.730661173	4.887852105	4.794062606	4.578392772	3.710625015	4.950732291	4.514252146	3.91926119	3.558468563	3.445604203	4.221844407	3.445643117	4.562729914	3.653019451	3.548512256	3.43164516	3.342620043	3.54344718
15	rechallenge	Before	healthy	0	0	98.7	0	0	0	7312.059838	5836.421252	4.511047375	4.121149319	6.748933752	3.535989953	5.961479352	5.597526809	4.880933578	5.635693555	5.525762744	5.47768764	3.403678051	4.788297438	4.045626097	3.866730271	4.17379793	4.046358572	4.414718543	3.537944959	4.393246068	3.875972326	3.644684718	5.648495158	5.307562354	5.483637213	3.748188027	5.142529463	4.580457373	4.02445488	4.050244381	3.642810631	4.513454	3.49589108	4.640476468	4.254264013	3.609514372	3.533994358	3.340444115	3.503892778
17	rechallenge	Before	healthy	0	0	98.7	0	0	0	202193.0667	180798.0615	4.703274178	4.900898064	6.902454856	3.693968645	6.662211835	5.609294728	5.202546891	4.964292637	4.784251661	5.753352829	3.436083099	5.138300329	3.685786509	3.851151291	3.788627886	4.084120298	5.151611143	3.568964004	5.067762497	3.988291342	3.727459921	5.251095317	5.085609848	4.813757739	3.671172843	4.857260108	4.192204925	4.054306566	4.646423333	4.235332718	5.547173906	3.54848155	4.897121036	4.254952698	3.880742156	3.839886381	3.604523044	4.565965817
22	rechallenge	Before	mild	1	0	98.7	3	100	0	19975	11002	5	4.895513705	6.656331129	3.627289029	5.497640672	5.73045926	5.050045108	4.67673018	5.179551073	5.133166725	3.376348801	4.53345429	4.058255158	3.698578963	3.796886414	3.505455234	4.134567542	3.594585895	4.352563565	3.754386564	3.659607237	5.57220746	4.985347872	4.868031351	3.747100931	5.46712323	4.53057746	4.256880035	4.036848382	3.766803091	4.507963758	3.452399846	4.355231156	4.116175891	3.638039754	3.432006687	3.283018393	3.366002469
27	rechallenge	Before	mild	1	0	100.5	2	183	0	2989	2428	3	3.319001899	3.431765703	3.396024897	3.5176247	3.422425676	3.442401369	3.621799224	3.532754379	3.71941416	3.389786062	3.59469634	3.493736802	3.475126163	3.451018452	3.341533441	4.369415327	3.481442629	3.552850654	3.5155427	3.544316142	4.212653621	3.863753966	4.373371817	3.598571663	4.008557592	3.685920792	3.756750181	3.46853194	3.338008022	3.620031895	3.383231727	3.811206235	3.478277832	3.459241665	3.384935548	3.286624855	3.290646646
Figure 2
disease.severity.index	Temperature (F)	Loose stools	Stool volume	Dysenteric stools	IgG1_OPS2a	IgG2_OPS2a	IgG3_OPS2a	IgM_OPS2a	IgA1_OPS2a	IgA2_OPS2a	Fcar_OPS2a	Fcgr2ah_OPS2a	Fcgr2b_OPS2a	Fcgr3af_OPS2a	Fcgr3b_OPS2a	IgG1_IpaB	IgG2_IpaB	IgG3_IpaB	IgM_IpaB	IgA1_IpaB	IgA2_IpaB	Fcar_IpaB	Fcgr2ah_IpaB	Fcgr2b_IpaB	Fcgr3af_IpaB	Fcgr3b_IpaB
0	99.2	0	0	0	4.532123	3.614053	3.557537	4.606784	4.268759	3.583737	2.293501	4.841352	1	3.113254	1.982836	6.304888	4.36575	4.264097	4.146911	4.521583	3.609728	2.428439	6.510903	5.252293	6.408758	6.196114
0	99.1	0	0	0	5.607577	6.180501	4.591746	5.415254	5.414586	4.683236	4.572492	6.424124	1	5.437404	4.990098	6.778818	5.518967	4.986361	5.880397	5.477548	4.585878	4.607931	6.81044	4.699856	6.618013	6.554681
0	98.9	0	0	0	4.085451	3.647872	3.609167	5.295187	4.262463	3.674999	2.275455	4.685048	1	3.185949	2.554943	6.183655	4.459472	4.133499	5.306862	4.288975	3.531383	0.735399	6.42542	4.400238	6.235749	6.029491
0	98.3	0	0	0	4.336525	4.87339	3.474508	4.223106	3.933664	3.529174	2.073947	5.494361	1.84471	3.099659	1.714958	6.733492	5.531855	4.29235	4.292555	4.609541	4.084076	1	6.772048	3.31934	6.615194	6.56822
1	99.7	4	113	1	4.331174	4.470293	3.755284	4.579252	3.844477	3.69443	1.107634	5.491379	1.682934	3.397234	2.593701	6.061793	4.5695	4.131667	4.456096	4.747672	4.187866	3.511206	6.442372	5.857712	6.361886	6.13063
0	99.2	1	13	0	4.725993	4.338929	3.679405	4.745245	4.144839	3.61289	2.65831	5.322898	1	4.262628	3.467442	5.283934	3.99863	3.64286	4.137014	4.249907	3.504539	2.931934	6.022974	1	5.660089	4.386424
0	100.8	3	174	0	4.48122	4.154652	3.734079	4.683394	3.845981	3.428135	2.089243	5.017108	1	3.899489	2.942318	5.703776	3.789087	4.268748	4.608406	4.293782	3.476578	1	6.11548	1	5.842433	5.026498
1	101.5	1	114	0	4.038054	3.703033	3.55588	4.67249	3.901213	3.452438	1.455796	4.596647	1	3.354481	2.516701	4.797054	3.982011	4.033384	4.124096	3.897008	3.426755	1	5.419627	1	5.061104	3.592128
1	101.2	5	374	2	4.715416	4.222359	3.773	5.538431	4.308794	3.546789	1.90882	5.205518	1	4.363573	3.284515	6.499515	5.092627	4.089402	4.33016	4.464426	3.534914	1	6.543948	5.543193	6.518551	6.460567
1	103.2	2	180	1	4.524591	3.449363	3.598024	4.390962	3.965437	3.431364	1	4.148635	1.622603	3.019921	2.27961	4.119792	3.502086	3.506099	3.980594	3.886519	3.386945	1	3.904661	4.465801	4.365995	3.482239
1	100.5	9	276	7	4.657797	3.844865	3.961516	5.192712	4.182878	3.546327	2.181308	5.043455	1.038918	4.491854	4.139088	5.941124	4.23264	4.332837	4.609677	4.497666	3.538448	1.761082	6.287652	6.135763	6.12361	5.775908
3	102.8	8	1484	2	4.233669	3.687373	3.687841	5.062274	4.564977	3.868527	3.108332	4.690881	2.923082	4.098711	2.981422	5.853813	4.253786	4.449895	4.28265	5.291208	4.446289	4.266242	6.300887	6.135634	6.271561	5.781735
5	103.2	34	2381	23	4.114969	4.550601	3.70299	5.082177	4.230583	3.473998	1.41183	5.515289	1.620006	4.278666	3.057904	4.537784	3.67961	3.68962	4.768012	4.266055	3.448281	2.298171	5.68789	6.155561	5.019805	3.755155
5	104.3	35	2249	32	4.953748	5.271123	3.93208	5.538091	4.404817	3.624437	2.565922	5.805276	2.307362	5.051419	3.867475	4.689819	3.686525	3.70215	4.717383	4.00359	3.422877	1	5.97849	5.981026	5.058108	3.699106
5	102.9	32	1923	14	4.685728	4.982522	3.767601	5.554989	4.086502	3.447429	1.674976	5.696551	1	4.504164	3.14995	4.704946	3.771404	3.733398	4.297591	4.098479	3.463258	1	5.387488	1	5.029084	3.619856
5	103	29	1574	21	3.443028	3.50637	3.58368	4.992909	3.787691	3.435526	1.765762	4.495677	2.286541	3.866298	2.571272	4.531332	3.605844	4.99624	5.037094	4.10614	3.415891	1	5.895258	2.550687	5.7192	4.471399
1	102.3	5	574	1	4.390661	4.319215	3.600401	5.273624	4.518797	3.879125	2.761552	4.257204	1	3.069391	3.186815	4.23087	4.449278	3.769008	4.880562	4.381002	3.573307	2.738781	5.058603	2.102091	4.536587	3.658393
0	98.9	0	0	0	4.146779	4.446793	3.534565	5.212579	3.631697	3.410187	1	4.876261	1.990117	3.056238	3.175004	4.849591	3.477121	3.688598	4.720225	4.414234	3.431685	2.912621	4.985925	2.486076	5.092554	3.956817
1	101.3	0	0	0	4.047937	4.045763	3.531223	5.224917	3.850922	3.532977	2.274735	4.759243	2.102091	2.600428	3.102862	5.781756	3.934195	4.454673	4.358777	4.09867	3.489888	1	6.300243	4.56051	6.201412	5.61596
0	99.3	3	253	0	3.937255	3.454769	3.556001	5.070878	3.926857	3.542421	1.827692	4.218982	1	2.627622	3.131619	6.221795	4.1529	4.132212	4.537687	5.242443	4.398717	4.230174	6.555407	5.778378	6.521111	6.357645
1	102.4	7	368	4	3.928088	5.232526	3.557868	5.258604	4.190065	3.755856	2.152288	5.705419	0.966142	2.863769	3.161368	4.210619	3.98455	3.939569	4.847789	4.339511	3.611219	2.568202	5.45596	2.260668	4.983017	4.048956
0	100.5	2	22	2	4.327619	5.07379	3.892665	5.620975	4.190528	3.722819	2.494155	5.584662	2.824451	4.13072	3.695	5.915178	4.021923	3.980776	5.795609	4.418028	3.639984	2.126294	6.47241	5.442887	6.455081	6.214001
1	103.9	11	2065	2	4.140099	3.843871	3.666635	5.16343	4.916343	4.147784	3.626725	4.460157	2.248586	2.809054	3.18625	5.730254	4.828955	4.775168	4.847722	4.951358	3.976831	3.959137	6.289767	4.529212	6.132864	5.462763
4	102.5	14	974	7	4.162101	4.361222	4.764832	5.259071	3.934675	3.515841	1.466126	5.219605	2.079181	2.73759	3.161667	4.763903	3.705864	3.717858	5.307463	4.480941	3.798443	2.766041	5.256686	1	5.057982	4.083359
0	98.7	0	0	0	4.290919	4.539897	3.745504	5.262752	4.692657	3.863144	3.44197	5.079896	2.519171	3.38859	3.467867	6.748741	5.993612	4.912514	5.744793	5.015894	4.131899	3.618048	6.866605	6.578731	6.794478	6.811474
0	98.7	3	217	2	4.471229	4.014268	3.705778	5.987266	4.116068	3.396287	2.124667	4.969664	2.365956	3.966435	3.712671	6.914597	5.756673	4.28755	5.452075	4.854213	3.44859	2.946207	6.896701	6.72592	6.876834	6.814539
0	98.2	0	0	0	3.468827	4.738321	3.820891	5.4059	3.984167	3.560893	2.31597	5.182525	2.022222	3.445098	3.859514	3.479863	3.871398	3.817648	4.574668	4.122593	3.458789	1	5.218455	3.233123	4.665759	4.204934
Figure 3 before
disease.severity.index	Temperature (F)	Loose stools	Stool volume	Dysenteric stools	ADCP_OPS2a	ADNP_OPS2a	ADCD_OPS2a	ADCP_IpaB	ADNP_IpaB	ADCD_IpaB	ADCP_IpaH	ADNP_IpaH	ADCD_IpaH	ADCP_VirG	ADNP_VirG	ADCD_VirG
0	99.2	0	0	0	21.79183	7.51669	296741.3	45.42372	48.69711	1153795	29.47348	15.96072	74765	5.312875	4.48788	193910.3
0	99.1	0	0	0	28.84741	6.18146	271175.5	47.65309	38.09765	832996.3	62.27693	37.758	402844	10.6541	13.35264	365471.8
0	98.9	0	0	0	34.12501	6.4955	327312.3	41.22429	45.79738	963613.5	58.70812	27.67774	142928	8.053875	6.185855	270077.8
0	98.3	0	0	0	19.16504	7.142865	154241.5	39.94083	46.98733	1164035	31.544	23.29691	77563.75	6.25925	4.53392	578680.8
1	99.7	4	113	1	27.97128	6.46894	188245	42.85393	40.65593	1096422	49.23417	17.89712	523183.3	7.996745	6.767775	327044
0	99.2	1	13	0	25.63524	5.767875	446944	29.99808	22.85725	399510.5	40.24183	18.92394	281902	6.765115	4.46052	237678.5
0	100.8	3	174	0	23.30518	5.43354	204388.5	26.55881	14.18541	202631.8	35.54829	16.20891	62512	5.63245	3.698665	216654.5
1	101.5	1	114	0	31.21758	6.335325	356812.5	19.34951	7.07173	233968	52.10749	16.40316	46855.5	6.692175	4.55852	75526.25
1	101.2	5	374	2	31.2376	6.952492	392277.3	36.83034	36.95098	839729.3	61.49772	19.64468	439861.3	12.19373	7.8548	403147
1	103.2	2	180	1	32.31461	6.55089	222423.5	9.742159	4.331896	109873	54.50477	16.25475	48628.75	7.363915	3.573245	43339
1	100.5	9	276	7	28.01418	6.574065	360384.8	35.17911	36.66262	601316.5	51.86895	21.10109	167653.3	8.48658	4.82332	467214
3	102.8	8	1484	2	22.01647	6.248785	265504.8	52.63553	37.68681	697200.5	25.19157	18.93009	61514	5.706735	5.17196	54892.75
5	103.2	34	2381	23	25.10738	9.589795	347210.5	7.227882	12.02598	93373.25	37.42818	21.91821	74765	5.78806	5.312225	88504.25
5	104.3	35	2249	32	31.3754	9.533135	407578	9.734754	9.322654	55774.5	55.42789	16.58139	62493.5	5.62468	4.384905	90782
5	102.9	32	1923	14	27.76476	6.055045	464247.5	10.73912	7.057889	145061	56.73771	18.66682	82169.5	6.25168	4.209795	88440.5
5	103	29	1574	21	32.16581	9.00611	223709.8	9.64672	12.18714	88520.5	57.06449	22.958	95581.75	6.37095	5.782165	101654.3
1	102.3	5	574	1	41.72193	3.73857	277190.3	15.98553	8.304671	27771.75	54.47315	11.46587	57740	10.56039	2.92085	40463.25
0	98.9	0	0	0	42.5105	3.264288	150342	16.07788	4.807381	79968	56.17781	12.52769	50727.5	11.94404	3.20041	70592
1	101.3	0	0	0	49.94031	7.183925	327357.5	34.21321	34.90612	376062.5	66.11033	15.02481	67314.5	12.44838	4.22548	174880.3
0	99.3	3	253	0	46.42826	5.82167	348154.8	41.76134	56.35139	855825.3	63.81612	17.8747	450689.5	13.12924	6.90192	384264.3
1	102.4	7	368	4	51.05179	8.09049	390093	9.427329	11.77921	176199.5	61.40668	19.55898	39372.5	11.01608	7.44142	67113.5
0	100.5	2	22	2	52.6301	7.49224	357681.5	39.6262	64.57189	1056910	57.623	18.76579	226109	11.77282	5.14391	296409.8
1	103.9	11	2065	2	50.435	8.76328	177956.5	29.48615	48.64002	316256	71.80942	18.46417	66649.5	12.00432	6.79996	53077.5
4	102.5	14	974	7	54.36466	7.364515	205800.3	16.06568	7.965048	31853	70.73606	16.4533	67386.25	11.94718	4.37226	40410.75
0	98.7	0	0	0	55.16814	8.002265	67464.75	56.22995	80.33066	853487.8	74.83276	30.9594	406881.5	16.11954	10.1452	292360.3
0	98.7	3	217	2	43.89855	5.516769	369497.8	51.8225	74.70164	861176	54.61219	16.2799	40660	11.7383	5.20438	229540.8
0	98.2	0	0	0	47.28755	6.502795	20549.5	11.95781	6.000776	41134	64.09357	16.09425	26095.75	12.06155	4.35966	33200.25
Figure 3 after
disease.severity.index	Temperature (F)	Loose stools	Stool volume	Dysenteric stools	ADCP_OPS2a	ADNP_OPS2a	ADCD_OPS2a	ADCP_IpaB	ADNP_IpaB	ADCD_IpaB	ADCP_IpaH	ADNP_IpaH	ADCD_IpaH	ADCP_VirG	ADNP_VirG	ADCD_VirG
0	99.2	0	0	0	23.72046	7.05234	564209	44.95861	40.91967	1160938	41.42386	16.45953	90676.75	5.230785	3.57717	378931
0	99.1	0	0	0	31.0074	9.707355	336711.5	43.39223	66.96186	994351	67.0853	48.85339	536422.8	11.41455	14.88352	564551
0	98.9	0	0	0	32.70746	7.41732	205078.3	40.85375	47.5539	752769.3	61.24446	21.97756	109990.8	7.97489	5.436255	183956
0	98.3	0	0	0	32.19242	10.29571	413221.8	45.14072	56.58212	855659.8	53.25412	27.91839	68621.25	12.17977	6.18226	494364
1	99.7	4	113	1	39.09102	9.220005	56088.25	40.10655	72.4447	242685.8	63.81938	22.17718	243135.5	13.38105	7.68327	260092.8
0	99.2	1	13	0	33.74716	6.306305	324634.8	41.30924	31.52806	1060095	57.75639	16.55145	496687.8	10.23137	3.363443	339287.5
0	100.8	3	174	0	29.16923	7.55433	449842	40.53877	55.11004	1136363	41.93576	20.27402	63433	10.89702	6.92861	555084
1	101.5	1	114	0	19.19844	9.075845	355219	52.9819	58.09698	931567.3	21.21237	21.6262	535622.3	5.58524	5.362855	276278.5
1	101.2	5	374	2	33.03384	14.5333	233159.8	50.90199	93.47968	642003.3	47.61917	29.84971	345533.5	11.44739	14.88236	304479.5
1	103.2	2	180	1	36.2171	9.878425	458889.8	10.18227	10.52837	63503.5	57.8806	22.23554	41496.75	6.599965	4.682065	47074.75
1	100.5	9	276	7	34.98905	11.79172	379825.5	49.13688	43.12002	787351.5	59.50647	29.24728	415150.5	11.28887	8.981905	394201.5
3	102.8	8	1484	2	33.73677	10.67385	309648.5	47.20077	58.14867	1032154	61.06592	22.85351	582605	10.04211	13.38857	433925.5
5	103.2	34	2381	23	31.08181	9.266695	475170	7.486725	11.84769	165465	58.31718	26.41207	56509.5	5.91836	5.726125	61741.5
5	104.3	35	2249	32	31.68526	7.63025	448391.3	41.07563	38.3428	1015962	51.6076	16.05084	63310.75	5.30823	3.52926	65983.25
5	102.9	32	1923	14	29.99497	9.611125	337682.5	10.7791	9.504087	164462	61.57985	24.46341	43630.75	6.73262	5.67261	50324.5
5	103	29	1574	21	30.44496	8.799125	132634	18.64845	14.41995	43079.5	49.67982	18.15695	64287.5	6.634305	5.16654	41389
1	102.3	5	574	1	33.02792	8.60889	343609	26.98389	39.78283	633890.5	42.1276	20.87903	51772	8.35647	5.99846	126615
0	98.9	0	0	0	49.27729	10.37496	141289.5	10.63415	12.92587	87712.25	70.08245	21.49688	58342	12.11324	6.35387	73671.75
1	101.3	0	0	0	50.47511	9.097615	394178.5	51.96397	74.05611	972552.8	73.87973	18.92352	444957.5	15.38707	7.41765	367613.8
0	99.3	3	253	0	50.18621	9.932905	345027.3	41.35475	84.8458	1009679	72.16154	22.30785	529919.8	15.93443	8.41708	450193
1	102.4	7	368	4	42.39149	13.06416	222139.3	12.89401	58.75106	509534	61.46501	26.82472	32551.25	7.451375	11.4036	46300
0	100.5	2	22	2	54.19062	10.1472	433560.8	55.39469	79.9179	1099188	76.0175	30.06809	583083.3	18.47506	10.0765	503129.5
1	103.9	11	2065	2	54.08453	14.26413	224323.3	45.11229	79.10088	710049.3	74.99332	32.94346	383979	17.08299	9.32952	297421
4	102.5	14	974	7	51.7818	8.85899	275677	11.99386	12.77436	31323.5	72.98947	28.73237	73075	10.59894	6.23022	43923.5
0	98.7	0	0	0	51.47372	7.79783	82273.5	50.80967	83.54516	859835.3	77.68301	24.73861	468531	17.19638	8.70729	372448.3
0	98.7	3	217	2	46.88007	8.881425	408188.5	50.98055	89.2045	958953	70.89896	33.62871	43351.5	10.7884	7.73708	360141
0	98.2	0	0	0	47.64118	7.508045	28960.5	7.813007	6.678027	57123.75	70.24744	21.20657	33047.5	10.69405	6.61256	44541.5
Figure 5 before
disease.severity.index	Temperature (F)	Loose stools	Stool volume	Dysenteric stools	SBA_new	OPKA_new	ADCP_OPS2a	ADNP_OPS2a	ADCD_OPS2a
0	99.2	0	0	0	3014	532.7536154	21.79183	7.51669	296741.3
0	99.1	0	0	0	194475	8896.63733	28.84741	6.18146	271175.5
0	98.9	0	0	0	14477	1452.642866	34.12501	6.4955	327312.3
0	98.3	0	0	0	797	200	19.16504	7.142865	154241.5
1	99.7	4	113	1	5954	963.2898741	27.97128	6.46894	188245
0	99.2	1	13	0	18517	1626.113872	25.63524	5.767875	446944
0	100.8	3	174	0	6659	547.4952427	23.30518	5.43354	204388.5
1	101.5	1	114	0	2493	100	31.21758	6.335325	356812.5
1	101.2	5	374	2	8644	1146.307658	31.2376	6.952492	392277.3
1	103.2	2	180	1	1912	200	32.31461	6.55089	222423.5
1	100.5	9	276	7	4572	911.8028228	28.01418	6.574065	360384.8
3	102.8	8	1484	2	220237	9231.315119	22.01647	6.248785	265504.8
5	103.2	34	2381	23	274	200	25.10738	9.589795	347210.5
5	104.3	35	2249	32	59387	1553.978732	31.3754	9.533135	407578
5	102.9	32	1923	14	11929	538.2842613	27.76476	6.055045	464247.5
5	103	29	1574	21	1963	555	32.16581	9.00611	223709.8
1	102.3	5	574	1	3196.788099	718.2100133	41.72193	3.73857	277190.3
0	98.9	0	0	0	15649.98959	4776.872172	42.5105	3.264288	150342
1	101.3	0	0	0	23546.7747	11416.20623	49.94031	7.183925	327357.5
0	99.3	3	253	0	123674.5672	37369.05671	46.42826	5.82167	348154.8
1	102.4	7	368	4	583.8028903	100	51.05179	8.09049	390093
0	100.5	2	22	2	4003.687239	1531.067816	52.6301	7.49224	357681.5
1	103.9	11	2065	2	29391.84129	7503.425917	50.435	8.76328	177956.5
4	102.5	14	974	7	88549.61138	30950.30677	54.36466	7.364515	205800.3
0	98.7	0	0	0	30617.62518	7136.268961	55.16814	8.002265	67464.75
0	98.7	3	217	2	2614.464166	784.2410231	43.89855	5.516769	369497.8
0	98.2	0	0	0	1228.260516	100	47.28755	6.502795	20549.5
Figure 5 after
disease.severity.index	Temperature (F)	Loose stools	Stool volume	Dysenteric stools	SBA_new	OPKA_new	ADCP_OPS2a	ADNP_OPS2a	ADCD_OPS2a
0	99.2	0	0	0	29545	4137.404678	23.72046	7.05234	564209
0	99.1	0	0	0	143116	7611.91889	31.0074	9.707355	336711.5
0	98.9	0	0	0	7439	1248.050294	32.70746	7.41732	205078.3
0	98.3	0	0	0	2524	507.628319	32.19242	10.29571	413221.8
1	99.7	4	113	1	29730	2735.476468	39.09102	9.220005	56088.25
0	99.2	1	13	0	10212	1489.396126	33.74716	6.306305	324634.8
0	100.8	3	174	0	278221	33697.35793	29.16923	7.55433	449842
1	101.5	1	114	0	37434	1668.467004	19.19844	9.075845	355219
1	101.2	5	374	2	139680	12885.89989	33.03384	14.5333	233159.8
1	103.2	2	180	1	331696	14836.97327	36.2171	9.878425	458889.8
1	100.5	9	276	7	173432	2368.933223	34.98905	11.79172	379825.5
3	102.8	8	1484	2	369406	15124.98443	33.73677	10.67385	309648.5
5	103.2	34	2381	23	9932	371.0314311	31.08181	9.266695	475170
5	104.3	35	2249	32	49869	6726.947074	31.68526	7.63025	448391.3
5	102.9	32	1923	14	31797	2523.940108	29.99497	9.611125	337682.5
5	103	29	1574	21	10270	1337.583228	30.44496	8.799125	132634
1	102.3	5	574	1	26894.56505	4077.507195	33.02792	8.60889	343609
0	98.9	0	0	0	10594.70223	3922.632288	49.27729	10.37496	141289.5
1	101.3	0	0	0	69771.32149	26857.76763	50.47511	9.097615	394178.5
0	99.3	3	253	0	158964.9405	97429.5613	50.18621	9.932905	345027.3
1	102.4	7	368	4	38751.77636	3432.873745	42.39149	13.06416	222139.3
0	100.5	2	22	2	41309.95435	13744.62809	54.19062	10.1472	433560.8
1	103.9	11	2065	2	110309.5127	50335.51027	54.08453	14.26413	224323.3
4	102.5	14	974	7	93540.19583	19989.41929	51.7818	8.85899	275677
0	98.7	0	0	0	27544.31418	14745.62121	51.47372	7.79783	82273.5
0	98.7	3	217	2	5765.907724	848.8644593	46.88007	8.881425	408188.5
0	98.2	0	0	0	859.4409504	369.1719916	47.64118	7.508045	28960.5
Figure 6 before
disease.severity.index	Temperature (F)	Loose stools	Stool volume	Dysenteric stools	ADCP_OPS2a	ADNP_OPS2a	ADCD_OPS2a	ADCP_IpaB	ADNP_IpaB	ADCD_IpaB	ADCP_IpaH	ADNP_IpaH	ADCD_IpaH	ADCP_VirG	ADNP_VirG	ADCD_VirG
0	98.7	0	0	0	45.06252	10.84824	269769.75	18.835465	65.28437	577326.5	62.631505	18.876875	368994.5	6.709045	6.158475	112600.5
0	98.7	0	0	0	44.43352	10.52982	172734.5	42.03872	75.639895	805286.75	68.378725	33.93573	304700.5	12.355365	7.62818	286935.25
0	98.7	0	0	0	47.63368	6.75427	251114.5	33.40633	57.674115	347484.5	71.45117	16.33023	66580.25	11.11229	5.37673	104427.25
0	98.7	0	0	0	49.765045	10.015565	149371	18.6554	56.541105	486854	73.608375	22.19113	83901	12.534755	5.858305	177122.25
0	98.7	0	0	0	48.60232	14.59738	338436.5	25.19358	55.40023	275524.5	73.890945	22.56033	44054.5	11.87629	4.339395	51734
1	101.7	3	459	0	37.49055	7.213515	131282.5	9.590637	7.18108	89098.25	60.63235	16.77317	33762.5	7.775625	3.533075	44548.5
2	98.7	8	936	0	33.47863	7.67037	358614.5	33.59005	76.87034	790068.75	48.76898	30.33182	45088.75	6.756585	5.77091	44321
0	98.7	3	140	1	42.44145	9.18506	48900.75	9.07485	30.018304	61598	60.73437	19.128785	103012	9.63234	5.821925	78638
4	103	16	1982	5	46.39591	8.77428	190049.5	36.3435	68.98515	1152443	68.97227	20.400395	453067.25	12.44393	6.76057	419489.25
2	101.4	7	1030	6	44.44346	10.19018	396830	9.5525	23.410825	175402.5	70.46707	21.92643	181715.25	8.846475	5.510115	128717
4	103.8	10	1058	8	39.860715	10.20409	243816.5	6.864425	13.623884	89098.5	67.231255	29.62855	28073.5	7.508445	6.17796	34168.75
1	102.9	3	281	0	42.20613	8.43216	43015.75	9.184058	9.8183295	118707.5	63.38499	19.99852	44839.5	6.4934	3.917955	47252.75
3	102.4	16	2753	2	44.391785	8.51799	294247	10.069181	8.907039	40836.25	66.73464	18.686565	18938	9.05226	5.75598	28626
1	101.5	9	1390	1	45.57932	10.198435	145354	46.08695	88.6825	658314.5	64.19111	18.09385	223065.25	16.34109	15.270745	296112
1	98.7	4	366	3	43.313925	10.04929	223706.25	7.8046065	15.118017	40119.75	69.150025	29.864765	79542	8.18362	5.67553	35306.5
2	102	9	680	7	44.128635	9.41804	270684.25	46.20405	61.08391	657291.5	66.817255	33.392365	363325.75	13.37939	7.11693	251478.25
2	104.2	15	3828	6	35.81098	11.496075	177012.5	10.650852	23.602315	174585.75	60.96388	18.055275	37439.5	6.7665	4.58143	59307.25
4	103.9	14	2268	5	46.01853	6.431415	200238.75	35.251235	40.34086	310538	70.486335	17.60652	170492.5	11.87978	5.73374	195322.25
5	103.5	26	4315	18	41.4461	9.05096	279213	8.0772735	6.618721	78762.75	56.1227	22.46874	49402	8.24172	3.99209	46330.5
2	104.1	13	1269	8	43.80906	10.406425	67689.75	43.90545	53.81443	818004.25	66.60031	28.692615	89659.25	11.62936	5.563355	119322.75
Figure 6 after
disease.severity.index	Temperature (F)	Loose stools	Stool volume	Dysenteric stools	ADCP_OPS2a	ADNP_OPS2a	ADCD_OPS2a	ADCP_IpaB	ADNP_IpaB	ADCD_IpaB	ADCP_IpaH	ADNP_IpaH	ADCD_IpaH	ADCP_VirG	ADNP_VirG	ADCD_VirG
0	98.7	0	0	0	54.53484	11.163645	275697.5	36.42372	69.713425	701042	66.23172	25.9073	293308.5	11.452925	8.26968	141134.5
0	98.7	0	0	0	42.79786	13.96947	86789.75	39.39971	80.892785	865502.5	70.58196	29.34768	235924.75	11.483845	7.41816	271833
0	98.7	0	0	0	48.29612	6.256585	243071.5	46.25396	80.03616	791141	76.658675	22.13987	408088	15.04739	8.076655	370154.75
0	98.7	0	0	0	51.759555	7.74534	262901.75	25.63238	61.12103	638638.5	73.3682	21.16747	115796.5	12.05292	6.33957	223931.75
0	98.7	0	0	0	43.45678	11.707965	314417.5	46.575325	73.33012	747398.5	64.639485	20.51702	344720	13.24131	6.14535	312269
1	101.7	3	459	0	41.36055	8.42987	400426.75	8.372908	17.4820125	91315	70.95339	30.92848	32047.25	8.508135	6.36748	45809
2	98.7	8	936	0	25.61768	8.17994	360163.5	51.73504	67.47156	676844.75	35.72693	30.5857	246852.25	6.07897	5.44569	180407
0	98.7	3	140	1	40.137145	6.11699	177787.75	41.125775	58.93091	949953	55.94253	16.183775	495424.25	11.67738	4.595275	318612.25
4	103	16	1982	5	47.150425	10.157395	354174.25	47.12214	74.53958	782976.5	70.962705	27.691535	504505.5	17.33765	19.044715	489619.5
2	101.4	7	1030	6	44.89212	8.28963	400403	41.7076	74.984475	768821.75	70.84016	17.45211	250631.75	14.71594	5.58145	268568.75
4	103.8	10	1058	8	44.964345	7.642755	333224.5	7.602221	10.2713135	13686.75	69.44007	18.42141	30970.5	10.646555	3.910725	38784
1	102.9	3	281	0	43.98696	10.12452	350681	45.25331	85.9747	660987.5	69.755405	19.482265	115995	11.32136	5.194835	193089.5
3	102.4	16	2753	2	37.368835	16.959765	336912	9.903225	11.0744475	61955.75	56.78896	15.631385	26641.75	10.18868	5.52988	33870.5
1	101.5	9	1390	1	46.54814	12.53745	381323.75	41.42004	98.302635	851540	72.99077	35.06405	513803.25	17.48699	15.03936	450148.75
1	98.7	4	366	3	43.917425	10.75354	253231	14.746465	35.48494	149563.75	69.672	26.86807	68657.5	11.14234	5.89935	40467.5
2	102	9	680	7	43.49911	7.014105	312646	50.28615	48.86191	739853.25	67.298475	33.0939	443428	12.60864	8.33115	378880.75
2	104.2	15	3828	6	43.8734	7.8804	288088	44.461515	75.446255	890351.5	66.93832	18.44108	380158.75	12.60961	6.42235	326204.25
4	103.9	14	2268	5	46.71432	5.541825	268841.5	45.341085	25.960238	572298	73.27942	22.654505	357307.25	15.83872	8.00011	300800.75
5	103.5	26	4315	18	31.90688	5.889375	322765	12.293779	9.6498995	69011	45.94418	13.54356	46321.25	7.593275	2.883189	45608.25
2	104.1	13	1269	8	39.105185	6.82042	85127.5	50.9441	70.17147	734148.75	62.63915	18.91902	445500	18.573945	6.41054	361653.25
Chim1_allData
patient.id	disease.severity	disease.severity.index	Temperature (F)	Loose stools	Stool volume	Dysenteric stools	timepoint	IgG1_OPS2a	IgG2_OPS2a	IgG3_OPS2a	IgM_OPS2a	IgA1_OPS2a	IgA2_OPS2a	Fcar_OPS2a	Fcgr2ah_OPS2a	Fcgr2b_OPS2a	Fcgr3af_OPS2a	Fcgr3b_OPS2a	ADCP_OPS2a	ADNP_OPS2a	ADCD_OPS2a	IgG1_IpaH	IgG2_IpaH	IgG3_IpaH	IgM_IpaH	IgA1_IpaH	IgA2_IpaH	Fcar_IpaH	Fcgr2ah_IpaH	Fcgr2b_IpaH	Fcgr3af_IpaH	Fcgr3b_IpaH	ADCP_IpaH	ADNP_IpaH	ADCD_IpaH	IgG1_VirG	IgG2_VirG	IgG3_VirG	IgM_VirG	IgA1_VirG	IgA2_VirG	Fcar_VirG	Fcgr2ah_VirG	Fcgr2b_VirG	Fcgr3af_VirG	Fcgr3b_VirG	ADCP_VirG	ADNP_VirG	ADCD_VirG
10	healthy	0	99.2	0	0	0	before	4.532123494	3.614053106	3.557537277	4.606784298	4.26875928	3.583737056	2.293500667	4.841352039	1	3.11325378	1.982836353	21.79183	7.51669	296741.3	4.602363891	3.447468131	3.800063771	4.724853179	4.487470689	3.795323764	2.756255649	4.758906691	1	3.547128319	2.693012061	29.47348	15.96072	74765	5.172950111	3.498448403	4.282333167	4.750386883	4.20473028	3.561608162	2.14203732	5.580277254	1	4.500920526	3.408515553	5.312875	4.48788	193910.3
11	healthy	0	99.1	0	0	0	before	5.607577252	6.180500629	4.591746137	5.415253878	5.414586487	4.683236212	4.572491864	6.424124359	1	5.437404396	4.990098439	28.84741	6.18146	271175.5	6.586723394	5.305294391	4.917263876	5.728354188	5.375107361	4.524097401	4.574916326	6.657610545	2.095169351	6.435850057	6.363318156	62.27693	37.758	402844	6.469222423	4.658300035	5.165031283	5.289412234	5.231777871	4.25173553	4.266935443	6.524791635	2.496583734	6.352980717	6.286991738	10.6541	13.35264	365471.8
13	healthy	0	98.9	0	0	0	before	4.085451134	3.647871765	3.609167374	5.295187063	4.262462956	3.674998844	2.275455328	4.685047768	1	3.185949204	2.554943206	34.12501	6.4955	327312.3	4.983483077	3.872622379	3.975132985	5.803157752	4.347373931	3.739196426	2.300486788	5.387944021	2.414137362	4.48469124	3.738220489	58.70812	27.67774	142928	5.492223823	3.77825981	3.958957866	5.374038602	4.391697983	3.548051434	2.478115374	5.906710004	1.031408464	5.078021127	4.534281592	8.053875	6.185855	270077.8
21	healthy	0	98.3	0	0	0	before	4.336524773	4.873390362	3.474507639	4.223106381	3.933664411	3.529173603	2.073947348	5.494360644	1.844710104	3.099659064	1.71495811	19.16504	7.142865	154241.5	4.618131808	3.459919956	3.618858372	4.622221797	3.968599679	3.637039191	2.343408594	4.657324215	2.339948062	3.693001053	2.73052994	31.544	23.29691	77563.75	6.219343017	4.241054383	4.086137287	4.572581201	4.29414645	3.774790595	2.375549311	6.401455933	2.354588588	6.151684538	6.011518585	6.25925	4.53392	578680.8
12	mild	1	99.7	4	113	1	before	4.331174137	4.47029286	3.755283966	4.579251832	3.844477176	3.694429691	1.107633878	5.491378943	1.682934395	3.397233706	2.593701329	27.97128	6.46894	188245	5.586115062	3.907975362	4.16569679	5.431870547	4.527662117	4.105859183	2.974856965	6.122068132	3.2757719	5.640111831	5.191873331	49.23417	17.89712	523183.3	5.469964794	3.71210228	4.050379756	5.093644904	4.53592042	3.990227825	2.844904115	5.948281722	5.227176219	5.164763531	4.339801618	7.996745	6.767775	327044
16	mild	0	99.2	1	13	0	before	4.725993259	4.338929378	3.679405182	4.745244649	4.144838751	3.612889769	2.658309573	5.322898254	1	4.26262756	3.467441606	25.63524	5.767875	446944	5.300504725	3.613577572	3.678017331	4.317269187	4.490025235	3.715585552	2.662993797	5.719679298	1	4.754843134	3.561928321	40.24183	18.92394	281902	5.225326731	3.703334375	3.722695608	4.578243696	4.597788396	3.699967735	2.906570715	5.694976987	1	4.59070951	3.551038077	6.765115	4.46052	237678.5
20	mild	0	100.8	3	174	0	before	4.481220408	4.154652169	3.734079407	4.683393795	3.845981241	3.428134794	2.089242572	5.017107716	1	3.899488775	2.942318153	23.30518	5.43354	204388.5	4.955569902	3.67651071	4.274458055	5.175515437	4.309997247	3.566614238	2.309097617	5.21068379	1	4.742829177	4.026816607	35.54829	16.20891	62512	5.490577154	3.584698636	4.186412421	4.32074329	4.247027586	3.457844065	1	5.742031267	1	4.984515499	4.157052357	5.63245	3.698665	216654.5
29	mild	1	101.5	1	114	0	before	4.038053581	3.703033305	3.555880065	4.672490394	3.901213042	3.452438155	1.455796217	4.596647256	1	3.354480601	2.516700599	31.21758	6.335325	356812.5	4.222117929	3.537378283	3.609781105	4.621555345	4.06460772	3.581038949	1.361727836	4.546768543	1	3.577319427	2.449381964	52.10749	16.40316	46855.5	4.444895367	3.525660162	3.929457244	4.166326487	3.923503067	3.456328069	1	4.709330923	1	3.696345466	2.676807883	6.692175	4.55852	75526.25
5	Moderate	1	101.2	5	374	2	before	4.715416232	4.222358746	3.772999762	5.538431082	4.308793771	3.546789352	1.908819993	5.205517821	1	4.363573202	3.284515328	31.2376	6.952492	392277.3	5.750332482	3.7111743	3.73170961	4.908787847	4.257084313	3.489184775	2.186815124	6.063719178	1	5.809765703	5.412746378	61.49772	19.64468	439861.3	6.185715144	4.226277609	3.953735537	4.794420074	4.584941522	3.547097515	2.534898263	6.34490476	1.730378469	6.18066844	6.06254142	12.19373	7.8548	403147
19	Moderate	1	103.2	2	180	1	before	4.524590829	3.449362675	3.598024072	4.390961588	3.9654369	3.431363764	1	4.148635426	1.622602538	3.019920756	2.279609916	32.31461	6.55089	222423.5	4.502536363	3.4363217	3.508496051	4.727687624	4.163668154	3.590423829	1.960232873	4.397184766	1	3.439608975	1.913482709	54.50477	16.25475	48628.75	4.319486031	3.462510301	3.578553259	4.430115386	3.862787098	3.487951033	1	4.426376032	2.275311355	3.433189587	2.635609393	7.363915	3.573245	43339
24	Moderate	1	100.5	9	276	7	before	4.657796583	3.84486532	3.961516011	5.19271238	4.18287809	3.546326696	2.181307532	5.043454875	1.038918066	4.491854374	4.139087667	28.01418	6.574065	360384.8	5.328455038	3.698796252	3.978089173	5.175234855	4.34896165	3.684665864	2.5132176	5.551274064	5.761007181	5.020273213	4.404143898	51.86895	21.10109	167653.3	6.073224954	4.222170009	4.142678795	5.318389977	4.543953251	3.585686278	2.91285284	6.267848568	4.807837643	6.010039843	5.836318497	8.48658	4.82332	467214
25	Moderate	3	102.8	8	1484	2	before	4.233668619	3.687372873	3.68784097	5.062274485	4.564976586	3.868526887	3.108332424	4.690880773	2.923082035	4.098710768	2.981422172	22.01647	6.248785	265504.8	4.662342221	3.538919172	3.95371138	4.624385241	4.747419577	4.055855946	3.213584158	4.911497518	2.174641193	4.296264709	3.01333764	25.19157	18.93009	61514	5.049202512	3.597338611	3.883320678	4.564145072	4.728958127	3.867644234	3.218125042	5.317547696	5.501917071	4.433375751	3.381318186	5.706735	5.17196	54892.75
3	severe	5	103.2	34	2381	23	before	4.114969413	4.550601319	3.702990278	5.082176573	4.230583021	3.473997604	1.411830069	5.515289288	1.620005851	4.278666448	3.057903722	25.10738	9.589795	347210.5	4.606996359	3.774754121	4.092387254	6.06770258	4.541635399	3.606327612	2.779776809	5.524099107	5.839325609	5.050670671	4.05759717	37.42818	21.91821	74765	4.702143928	3.690904554	4.128407347	5.587046671	4.982268971	3.735519059	3.279766725	5.514927677	5.735087065	4.872435268	3.838746799	5.78806	5.312225	88504.25
6	severe	5	104.3	35	2249	32	before	4.953747614	5.271123382	3.932080388	5.538090916	4.404816618	3.624436805	2.565921572	5.805276219	2.307362306	5.051418567	3.867474854	31.3754	9.533135	407578	4.662854593	3.831069526	3.786343192	5.532628912	5.043669713	4.124496074	3.632406672	5.664230811	6.18855995	4.675652341	3.259937142	55.42789	16.58139	62493.5	5.029424364	3.866346423	3.936425769	5.459603552	4.360678598	3.507045872	1.517690633	5.639052164	5.4464393	4.861018118	3.668467456	5.62468	4.384905	90782
7	severe	5	102.9	32	1923	14	before	4.685728307	4.982522237	3.767601068	5.554989189	4.086502199	3.447429381	1.674975897	5.696550609	1	4.504164063	3.149950022	27.76476	6.055045	464247.5	4.936670794	3.683722282	4.529086915	5.454034183	4.311234516	3.517657668	0.903089987	5.544348462	1	5.114553441	3.555842327	56.73771	18.66682	82169.5	4.950039742	3.610367341	3.886885359	5.176884569	4.095465757	3.419253374	1	5.310012003	1	4.432722827	3.02882533	6.25168	4.209795	88440.5
27	severe	5	103	29	1574	21	before	3.44302817	3.506369717	3.583680426	4.992909025	3.787690668	3.435525851	1.765761661	4.495676999	2.286540671	3.866298418	2.571271989	32.16581	9.00611	223709.8	4.084790691	3.552363982	3.985089507	5.631569067	4.166984839	3.51729489	1	5.128232216	1.484299839	4.592623595	3.241406383	57.06449	22.958	95581.75	3.911450592	3.456024233	3.960328051	4.899212941	3.85843192	3.442322956	1	5.552984014	1.342422681	5.239902629	4.39272992	6.37095	5.782165	101654.3
100	healthy	0	99.2	0	0	0	after	4.943975288	4.413739705	3.637764829	4.884854813	4.468421184	3.688797885	2.627429869	5.554147784	1	4.544495149	2.896043706	23.72046	7.05234	564209	4.50475622	3.425411936	3.737788792	4.830774663	4.394075012	3.632786179	1.855821905	5.212530009	1	4.04676822	2.520729105	41.42386	16.45953	90676.75	5.511084192	3.512384181	4.100852827	4.750774444	4.104981898	3.470300213	2.336834826	5.970019841	1	5.539268257	4.305343307	5.230785	3.57717	378931
101	healthy	0	99.1	0	0	0	after	5.389077444	6.193297238	4.525381741	5.407280405	5.261706455	4.531995931	4.14166334	6.366756594	2.213351711	5.560794868	5.07146085	31.0074	9.707355	336711.5	6.602489866	5.32632613	4.910278806	5.776903759	5.382446619	4.609143341	4.501712952	6.601468439	1	6.442024776	6.383341949	67.0853	48.85339	536422.8	6.400653671	4.642800746	4.966298989	5.246996847	5.249335964	4.314288661	4.130797974	6.479829297	1.451018452	6.370312388	6.314061898	11.41455	14.88352	564551
103	healthy	0	98.9	0	0	0	after	3.954917554	3.595441105	3.560265398	5.148209206	4.089154157	3.535642176	1.459580943	4.513910619	2.041145857	3.773928079	2.296390928	32.70746	7.41732	205078.3	4.796308888	3.88592634	3.932714691	5.734269034	4.190093471	3.603198521	2.168055303	5.255873015	1.835690571	4.862122431	3.65129619	61.24446	21.97756	109990.8	5.250648069	3.729124275	3.826528306	5.208983215	4.276404354	3.493213997	2.262895836	5.685843305	1	5.330752807	4.198289293	7.97489	5.436255	183956
111	healthy	0	98.3	0	0	0	after	4.404979027	5.297152401	3.582233864	4.303811412	4.059658066	3.65829765	2.286259937	5.713772334	1	3.653327104	1	32.19242	10.29571	413221.8	4.589323945	3.449246919	3.569929591	4.675221373	3.885163254	3.545616333	1	4.728435458	1	4.175388581	2.696956733	53.25412	27.91839	68621.25	6.201837751	4.098565857	3.99552551	4.581451851	4.280993574	3.744312545	2.530119622	6.368836833	1	6.274637359	6.083523626	12.17977	6.18226	494364
102	mild	1	99.7	4	113	1	after	4.240761352	4.395457448	3.897187077	4.726089151	4.054383208	4.020040001	1.783992858	5.359254889	1	4.194949459	2.96349269	39.09102	9.220005	56088.25	6.218242836	5.115091877	4.803588545	5.179373671	4.734309672	4.224766074	3.083681747	6.433488021	1	6.392548705	6.234358871	63.81938	22.17718	243135.5	5.879425205	4.168718405	4.325756757	4.912458542	4.563789491	4.480089624	2.896629543	6.253103148	1	6.145581916	5.693257785	13.38105	7.68327	260092.8
106	mild	0	99.2	1	13	0	after	4.521589149	4.317995471	3.609941066	5.0090502	4.04453976	3.647945037	2.249962288	5.338709053	1	4.394857548	3.059421407	33.74716	6.306305	324634.8	5.581901609	3.969520745	3.813781078	4.420364255	4.497358199	3.654850091	2.06069784	6.21389181	1	6.112654091	5.407072397	57.75639	16.55145	496687.8	5.540936999	3.859768558	3.801249312	4.857948817	4.629282147	3.717150203	2.580283319	6.102611945	1	5.855396406	4.721984669	10.23137	3.363443	339287.5
110	mild	0	100.8	3	174	0	after	5.242244426	5.395515973	4.304996479	5.628338089	4.541972178	3.898245109	2.514962591	5.968014808	2.410249857	5.314407512	4.450462738	29.16923	7.55433	449842	4.92869663	3.662356396	4.273458488	5.5131763	4.312584581	3.571505027	1.698970004	5.418416169	2.381566296	5.103207439	4.006345685	41.93576	20.27402	63433	6.226539654	4.419336065	4.270597326	4.584362325	4.309502415	3.523226042	1.450056559	6.435136499	1.984527313	6.323443029	6.091003449	10.89702	6.92861	555084
119	mild	1	101.5	1	114	0	after	4.258038338	4.118578839	3.615318657	5.165960633	4.460412936	3.780749231	2.935790573	5.291470557	1.500887977	3.975853834	2.064925727	19.19844	9.075845	355219	5.538415683	3.938844824	4.404799519	4.980529436	4.293373605	3.612439462	1	6.252985437	1	6.190927743	5.665806697	21.21237	21.6262	535622.3	5.485616388	3.638713834	3.993942979	4.439344538	4.064691921	3.501880494	0.566732029	6.121753211	1	5.887121615	5.01923316	5.58524	5.362855	276278.5
95	Moderate	1	101.2	5	374	2	after	5.465771237	5.256931714	4.278742172	5.646365736	4.927896229	4.252003021	3.427617952	5.952396611	3.657073789	5.164296892	4.390544331	33.03384	14.5333	233159.8	6.547092555	5.181331133	4.374152386	4.596718022	4.577261954	3.538510897	2.571417652	6.529498665	5.979917755	6.428668219	6.375148864	47.61917	29.84971	345533.5	6.454074943	4.652248759	4.225070095	4.593643216	4.712984131	3.501709532	3.169729525	6.480413751	5.596053338	6.388225062	6.272947445	11.44739	14.88236	304479.5
109	Moderate	1	103.2	2	180	1	after	5.391262911	4.272781174	4.657586439	5.575850908	4.904707433	4.257468575	3.562359788	5.837794845	2.368170623	5.207843488	4.757032383	36.2171	9.878425	458889.8	4.515824188	3.430639336	3.528177257	4.920729714	4.107048776	4.636186895	1	4.628961438	0.602059991	3.301247089	2.153624343	57.8806	22.23554	41496.75	4.335387686	3.458713372	3.603631462	4.56037596	3.856003454	3.989405318	1	4.571821611	5.350136037	3.521089027	2.775155165	6.599965	4.682065	47074.75
114	Moderate	1	100.5	9	276	7	after	5.443316586	5.00425687	4.26853117	5.305353519	4.902447571	3.631595948	3.541836562	5.863451977	2.221251184	5.293493348	4.877908841	34.98905	11.79172	379825.5	6.546808341	5.258194143	4.449270073	5.19656994	4.634499942	3.82391417	2.657294936	6.57084148	3.834929096	6.467771324	6.369868884	59.50647	29.24728	415150.5	6.347782519	4.585827187	4.16502163	4.957542641	4.612487164	3.560115945	2.833744573	6.43935728	3.424677503	6.330068052	6.202744724	11.28887	8.981905	394201.5
115	Moderate	3	102.8	8	1484	2	after	4.495852952	4.102785184	3.873538566	5.219045253	4.877339665	3.643551369	3.359467883	5.292129892	1	4.419177905	4.009392462	33.73677	10.67385	309648.5	6.486997879	5.485057414	4.461491023	4.654142837	5.62662467	3.867673685	4.676871862	6.554999209	4.850007187	6.436655562	6.352337184	61.06592	22.85351	582605	5.995772151	4.127104798	4.078293655	4.620484809	5.10818942	3.477663784	3.783506068	6.299928682	3.903795143	6.175412034	6.024334839	10.04211	13.38857	433925.5
93	severe	5	103.2	34	2381	23	after	4.441420179	5.642587668	3.715083671	4.912256607	4.168328034	3.512651049	1.961717642	6.026744666	2.798952613	3.774366396	2.970869668	31.08181	9.266695	475170	4.373684213	3.55227267	3.848896963	5.695225928	4.255356943	3.500236475	1	5.064325294	1.744292983	4.169534838	3.238845548	58.31718	26.41207	56509.5	4.340553171	3.509068045	3.816655506	5.03876914	4.573269136	3.485614969	1.405474427	4.736214678	0.62838893	3.853218946	3.047712836	5.91836	5.726125	61741.5
96	severe	5	104.3	35	2249	32	after	4.841745721	5.39231084	3.871864702	5.053161067	4.303951634	3	2.306559048	5.832970783	2.21797718	4.187688132	3.306719819	31.68526	7.63025	448391.3	4.886748687	3.658321496	3.942169332	5.017700971	4.809128573	3	2.975661533	5.157373082	5.846879178	4.103247673	3.204916589	51.6076	16.05084	63310.75	4.953742783	3.571621498	3.795149789	4.929286062	4.205894246	3	1.662167356	5.127138625	4.675904305	4.158554715	3.360948239	5.30823	3.52926	65983.25
97	severe	5	102.9	32	1923	14	after	4.806171492	5.428685011	3.781090863	5.255392523	4.139902689	3	1	5.53459186	1	4.120892544	3.077867329	29.99497	9.611125	337682.5	4.318240775	3.460446784	4.374812478	4.769417947	3.985213092	3	1	4.460819881	2.021189299	3.753755364	2.524963774	61.57985	24.46341	43630.75	4.672460389	3.525044807	3.759138816	4.855441921	3.918960346	3	1.779506304	4.265659338	1	3.566363827	2.696902191	6.73262	5.67261	50324.5
117	severe	5	103	29	1574	21	after	3.474179828	3.892567615	3.676396359	4.694559135	3.926213786	3.086181805	1.385829619	3	1.945407031	3.742896891	3.009822564	30.44496	8.799125	132634	3.459317083	3.53227652	3.994108095	5.224191086	4.01734642	2.944975908	1.90579588	3	1	4.181321836	3.400527197	49.67982	18.15695	64287.5	3.469232743	3.461498527	3.95572382	4.498214033	3.741250112	2.391816924	1	3	1	4.675713055	4.125290102	6.634305	5.16654	41389
1	moderate	1	102.3	5	574	1	before	4.39066138	4.3192154	3.600401079	5.273623893	4.518796797	3.879124564	2.761551989	4.257204431	1	3.069390563	3.186815124	41.72193	3.73857	277190.3	3.547005089	3.519959181	3.606542583	3.970788386	3.673159195	3.514414921	1.06069784	2.809559715	1	1	1	54.47315	11.46587	57740	4.306634082	4.131835116	3.673665876	4.491112954	3.91824009	3.516469266	3.1752218	3.465605891	1	1	3.395937645	10.56039	2.92085	40463.25
2	healthy	0	98.9	0	0	0	before	4.146778989	4.446793381	3.534565464	5.212579092	3.631697372	3.410186529	1	4.876261152	1.990116766	3.056237659	3.175004163	42.5105	3.264288	150342	3.966435076	3.485046753	3.594254394	4.262925469	3.574291766	3.443262987	1	3.939818663	1	3.090169844	1	56.17781	12.52769	50727.5	4.3315437	3.483943714	3.688909018	5.099080396	3.662261886	3.42336877	3.039513262	4.368644775	1	3.258876629	3.39988995	11.94404	3.20041	70592
4	mild	1	101.3	0	0	0	before	4.047936516	4.045762919	3.531223375	5.224917464	3.850921793	3.5329772	2.274734985	4.759242783	2.102090526	2.600428326	3.1028623	49.94031	7.183925	327357.5	3.760309371	3.584783379	3.538667972	4.002705893	3.635232346	3.474653253	1	4.069557105	1.204119983	2.350248018	1	66.11033	15.02481	67314.5	4.849397914	3.609647759	3.581551458	4.625443646	3.989916789	3.493527756	3.142154733	5.132496629	1	3.76391443	2.783724968	12.44838	4.22548	174880.3
8	mild	0	99.3	3	253	0	before	3.937254527	3.454768661	3.556000803	5.070877922	3.926856709	3.54242081	1.827692289	4.218981649	1	2.627621851	3.131618664	46.42826	5.82167	348154.8	4.701785941	3.599419068	3.613313161	3.805857526	3.703420357	3.460672372	1	5.030776763	4.317232579	4.671186733	4.609599745	63.81612	17.8747	450689.5	5.463317653	3.67182056	3.81134037	4.625893523	4.297858955	3.573074767	3.534280005	5.973904615	4.836232309	5.816414486	5.547683654	13.12924	6.90192	384264.3
9	moderate	1	102.4	7	368	4	before	3.92808846	5.232526005	3.557867962	5.258604362	4.190065436	3.755855807	2.152288344	5.705418503	0.966141733	2.863768824	3.161368002	51.05179	8.09049	390093	3.706952357	3.5126177	3.701934779	4.116051238	3.821857291	3.535389072	1.176091259	4.15715444	1	3.051731196	1	61.40668	19.55898	39372.5	4.282990099	3.620110017	3.780281299	4.6682461	4.513207609	3.838471279	3.427810573	4.799648927	1	3.931343434	3.286119503	11.01608	7.44142	67113.5
15	mild	0	100.5	2	22	2	before	4.327619433	5.073789811	3.892664936	5.620975452	4.190527787	3.722818952	2.494154594	5.584662474	2.82445127	4.130719637	3.694999833	52.6301	7.49224	357681.5	3.963055518	3.458184436	3.561220679	4.088711812	3.639710551	3.475126163	0.916453949	4.316211553	3.113441954	3.981660077	3.652294701	57.623	18.76579	226109	4.850493072	3.471144965	3.619432491	4.683771759	3.909395546	3.458033192	3.261024834	5.345023605	3.107294785	4.68600358	4.15354811	11.77282	5.14391	296409.8
17	moderate	1	103.9	11	2065	2	before	4.140099325	3.843870977	3.666634962	5.163430489	4.916343387	4.147784498	3.62672521	4.460157107	2.248586244	2.809054427	3.186249821	50.435	8.76328	177956.5	3.854063012	3.491361694	3.610952787	4.155077814	3.841500249	3.505726393	2.19520755	3.898450919	1	3.183981219	1	71.80942	18.46417	66649.5	4.580731153	3.499515255	3.857076066	4.434005713	4.347139665	3.762772313	3.319053983	4.296198841	1	1	3.21118731	12.00432	6.79996	53077.5
22	moderate	4	102.5	14	974	7	before	4.162101191	4.361222439	4.764831564	5.259071001	3.934675163	3.515840741	1.46612587	5.219604826	2.079181246	2.737590166	3.161667412	54.36466	7.364515	205800.3	3.730620798	3.481370957	3.582375897	4.445868747	3.630427875	3.466830563	1.342422681	3.641226155	1	1	1	70.73606	16.4533	67386.25	4.408087257	3.495301453	3.664641976	5.083597567	4.032407202	3.569169005	3.129770429	4.517878484	1	1	3.208105293	11.94718	4.37226	40410.75
23	healthy	0	98.7	0	0	0	before	4.290919003	4.539897469	3.745504187	5.262751788	4.69265748	3.863144346	3.441969919	5.079896338	2.519171464	3.388589597	3.467866977	55.16814	8.002265	67464.75	5.074846599	3.757699625	3.793266402	4.376973663	3.856970433	3.486642969	1.550228353	5.756757405	4.673711909	5.191386732	4.999690455	74.83276	30.9594	406881.5	5.386652324	3.73122603	4.484157424	4.792659539	4.104794286	3.540173	3.291424355	5.935732542	4.951745389	5.836122274	5.579380258	16.11954	10.1452	292360.3
28	mild	0	98.7	3	217	2	before	4.47122935	4.014268457	3.705778213	5.98726619	4.116067861	3.396286546	2.124667218	4.969663976	2.365955723	3.966435076	3.712670743	43.89855	5.516769	369497.8	3.784171359	3.469969209	3.553367147	4.152639919	3.545368977	3.427080188	1.774516966	3.738820182	3.263162465	3.406667895	3.149450059	54.61219	16.2799	40660	4.96503934	3.496410674	3.667336191	4.926656219	3.75095172	3.393004543	3.070684207	5.366292182	3.535262465	5.049421551	4.942968642	11.7383	5.20438	229540.8
30	healthy	0	98.2	0	0	0	before	3.468827153	4.73832066	3.82089079	5.405900189	3.984167127	3.560892538	2.315970345	5.182525209	2.022222105	3.44509801	3.859513563	47.28755	6.502795	20549.5	3.448203731	3.479071196	3.736655408	3.877472132	3.680380845	3.452514764	1.867762025	3.931317999	1	2.457124626	1	64.09357	16.09425	26095.75	3.40688067	3.531510849	4.26336381	4.487689735	4.264782417	3.611962157	3.263872677	4.801101726	1	3.203236925	2.822004534	12.06155	4.35966	33200.25
91	moderate	1	102.3	5	574	1	after	5.860217436	5.820448595	4.677355975	5.25338405	4.844970835	4.152693395	3.40092635	6.017447079	4.670271372	5.492025587	4.947445976	33.02792	8.60889	343609	3.603036056	3.469969209	3.633013723	3.891621075	3.599883072	3.473596442	1.458637849	3.120080134	1	1	1	42.1276	20.87903	51772	4.398760051	3.509269745	3.879181927	4.93913096	4.093202732	3.529911354	3.098470666	4.335412764	1	1	3.226471015	8.35647	5.99846	126615
92	healthy	0	98.9	0	0	0	after	4.41770414	4.957966258	3.598927228	5.244484939	3.623946703	3.419005206	1	5.208307634	1.821185883	3.206690981	3.170921459	49.27729	10.37496	141289.5	4.024372769	3.46834733	3.600264822	4.260005762	3.562203617	3.449401253	1	4.05460348	1.267171728	3.178257321	1	70.08245	21.49688	58342	4.330114332	3.470042788	3.689619593	5.098249914	3.607374591	3.348304863	1.596597096	4.596038751	1	3.19040174	3.363094655	12.11324	6.35387	73671.75
94	mild	1	101.3	0	0	0	after	5.613562505	5.798778878	4.445783177	5.449587923	5.476798309	4.573909648	4.472149182	6.218786386	4.779591081	5.52611852	4.836305123	50.47511	9.097615	394178.5	4.797990762	3.709015417	3.538605149	3.910384249	3.656241984	3.427242602	1.469822016	5.192830097	4.477168301	4.779574848	4.613543208	73.87973	18.92352	444957.5	5.772814776	4.159672446	4.011655011	4.64861612	4.264180075	3.498861689	2.936136587	6.222413595	5.575676152	6.084335651	6.046381113	15.38707	7.41765	367613.8
98	mild	0	99.3	3	253	0	after	4.392903502	3.684081984	3.862280493	5.32485993	4.340860362	3.790443508	2.84167225	5.148891728	2.483943714	3.553792034	3.242044239	50.18621	9.932905	345027.3	5.36362514	3.894648304	3.754310104	3.911024369	3.87714089	3.500682345	2.322736004	5.945936849	5.002537538	5.659455052	5.393112587	72.16154	22.30785	529919.8	5.841160425	4.251297464	4.021819602	4.603439398	4.867560289	3.815245592	4.159130875	6.176437905	5.729910997	6.089143104	6.002034781	15.93443	8.41708	450193
99	moderate	1	102.4	7	368	4	after	4.595253655	5.86603437	3.944877306	5.241812853	4.633602258	3.832269346	3.292256071	6.123431674	3.662096445	3.960958075	3.666541379	42.39149	13.06416	222139.3	3.688397573	3.495579024	3.732916207	4.032034205	3.653911647	3.518020143	1	3.973981742	3.236285277	2.347330015	2.511883361	61.46501	26.82472	32551.25	4.372520778	3.729812507	3.897874404	4.551105231	4.343108127	3.579268996	3.229553864	5.013961561	3.549953009	3.917544894	3.635986112	7.451375	11.4036	46300
105	mild	0	100.5	2	22	2	after	4.731260301	6.043617277	4.32034884	5.728217384	4.639077901	4.612643483	3.613921065	6.252409472	4.59018678	5.068479004	4.280037442	54.19062	10.1472	433560.8	4.935853505	3.827789147	3.652294701	4.087257749	3.704429371	3.491221576	-0.301029996	5.899959684	4.886351108	5.584236778	5.337086707	76.0175	30.06809	583083.3	5.648026599	4.188112537	3.990205615	4.553852698	4.378252506	3.590340179	3.294741706	6.262160929	5.775992881	5.983556831	6.055475807	18.47506	10.0765	503129.5
107	moderate	1	103.9	11	2065	2	after	5.012447028	5.69823151	4.172026116	5.37125032	5.439800296	4.772442735	4.684668108	6.086842893	3.608178245	4.506636924	3.729407797	54.08453	14.26413	224323.3	5.279880161	3.77768051	3.823816444	4.137013696	4.228079396	3.567731963	3.086181805	5.895297655	4.853835048	5.5997079	5.314165432	74.99332	32.94346	383979	5.720835449	4.023406802	4.322183102	4.354818871	4.670408219	3.948241757	4.04402991	6.176622149	5.574014764	6.030561978	5.86973644	17.08299	9.32952	297421
112	moderate	4	102.5	14	974	7	after	4.675182381	4.874649937	5.031561955	5.39983547	4.231558785	3.66754634	2.77066795	5.711184857	2.990449857	4.243248941	3.315865431	51.7818	8.85899	275677	3.812445403	3.528338112	3.618309641	4.462454153	3.632406672	3.442362164	2.187520721	3.884767052	1	1	1	72.98947	28.73237	73075	4.70681376	3.509538534	3.728353782	5.272033165	4.096144981	3.571767044	3.162116141	4.898188837	2.637739827	3.557266529	3.238735908	10.59894	6.23022	43923.5
113	healthy	0	98.7	0	0	0	after	4.623213098	5.079139624	3.743823222	5.163925044	4.63538069	3.730297662	3.491221576	5.731773845	3.258816805	3.644635504	3.505624728	51.47372	7.79783	82273.5	5.297225244	3.791655567	3.722325365	4.372119982	3.778946728	3.530231725	2.365955723	5.912813559	4.880599249	5.482017724	5.179970947	77.68301	24.73861	468531	5.675178711	3.804003055	4.448018013	4.71481367	4.190989646	3.473121863	3.394057485	6.129964703	5.487179752	5.858727836	5.756212826	17.19638	8.70729	372448.3
118	mild	0	98.7	3	217	2	after	4.967887136	5.43328408	4.10635241	6.031102532	4.491718789	3.408070286	3.243534102	6.054206431	3.823099113	4.799144038	4.183106062	46.88007	8.881425	408188.5	3.881812463	3.47950333	3.58546073	4.2094748	3.559966441	3.423286843	1	4.208427919	3.366236124	3.730297662	3.373877051	70.89896	33.62871	43351.5	5.483285539	3.630122643	3.701697477	4.836842933	3.504504844	3.364597893	3.127833413	6.056621992	5.187002219	5.729906346	5.640892431	10.7884	7.73708	360141
1200	healthy	0	98.2	0	0	0	after	3.45331834	4.436063209	3.714120108	4.955279957	3.786999722	3.443732241	1.224014811	5.130213919	2.485366466	3.369169456	3.199206479	47.64118	7.508045	28960.5	3.459241665	3.472171147	3.679405182	3.696268997	3.586896601	3.456555806	1.966141733	3.690904554	1	2.432969291	1	70.24744	21.20657	33047.5	3.463781043	3.443341232	4.120606831	4.200864172	3.9554833	3.518349403	3.231278398	4.569789276	1	3.740461382	3.3232521	10.69405	6.61256	44541.5
Chim2AllData
patient	disease.severity	timepoint	disease.severity.index	IgG1_OPS2a	IgG1_LPSshiflex	IgG1_IpaB	IgG1_IpaD	IgG1_IpaC	IgG1_VirG	IgG1_IpaH	IgG2_OPS2a	IgG2_LPSshiflex	IgG2_IpaB	IgG2_IpaD	IgG2_IpaC	IgG2_VirG	IgG2_IpaH	IgG3_OPS2a	IgG3_LPSshiflex	IgG3_IpaB	IgG3_IpaD	IgG3_IpaC	IgG3_VirG	IgG3_IpaH	IgM_OPS2a	IgM_LPSshiflex	IgM_IpaB	IgM_IpaD	IgM_IpaC	IgM_VirG	IgM_IpaH	IgA1_OPS2a	IgA1_LPSshiflex	IgA1_IpaB	IgA1_IpaD	IgA1_IpaC	IgA1_VirG	IgA1_IpaH	IgA2_OPS2a	IgA2_LPSshiflex	IgA2_IpaB	IgA2_IpaD	IgA2_IpaC	IgA2_VirG	IgA2_IpaH	Fcgr2a_LPSflex	Fcgr2a_IpaB	Fcgr2a_IpaD	Fcgr2a_IpaC
CVD130013	healthy	before	0	4.749763362	4.649291038	6.174727099	3.913138052	5.461171257	4.856419217	4.698478974	4.412997833	4.121001435	4.608718535	3.43464873	4.193555895	3.539859883	3.661883643	3.921426341	3.744469013	3.939469331	3.546912643	3.828837058	3.619510721	3.604792859	5.67510737	5.001621232	4.449393538	3.63440169	5.052146401	4.289243252	3.793790385	4.339943098	4.220728999	4.39079385	3.49972144	4.51159262	3.682506086	3.575764981	3.693529098	3.428620673	3.532340265	3.402519303	3.709651497	3.477916732	3.474798819	5.504931419	6.634554575	3.843762083	5.853661867
CVD130019	healthy	before	0	4.61366215	4.278221836	6.550951585	3.660652071	5.436826705	5.271603492	4.614427882	3.689486448	3.362246791	4.754172441	3.399370821	3.705906456	3.534406899	3.497448002	3.934599438	3.681422156	4.286372252	3.55151099	5.174267015	3.859918485	3.659583462	5.404755913	4.83844923	4.790068667	3.921452361	5.31326596	4.855661474	4.160858531	4.110092849	3.887462569	4.538095948	3.546820178	4.748044531	4.553187963	3.673573796	3.62026622	3.44294987	3.725258066	3.396504467	3.958778827	3.713175418	3.476469324	4.431870146	6.688696419	3.72566666	6.038703198
*CVD1300116	healthy	before	0	4.08747972	4.066717173	5.526851791	3.516072409	4.913824445	4.6164335	3.846538128	4.648086661	3.566437492	3.56567076	3.378443327	3.647138366	3.430075056	3.452208248	4.170342405	3.529622818	3.974373507	3.450864692	4.044226077	3.519663954	3.519040039	5.369253903	5.364225387	5.157257255	3.747489492	5.551439628	4.642321051	4.03531965	4.947262127	4.619041129	4.488081623	3.555185169	4.85288086	4.044108387	3.661670736	3.849542252	3.472317546	3.536905487	3.387656729	3.946587347	3.467830005	3.487032265	4.431082186	6.341386987	3.320146286	5.504065944
CVD1300118	healthy	before	0	4.506010927	4.325161475	5.773745499	3.566908655	4.675913465	4.958375122	3.927152134	5.391131907	4.938922312	4.706495886	3.445876525	4.407501376	3.552759445	3.503654519	3.714287837	3.824613897	4.900776647	3.573567773	3.999804523	3.847387551	3.621072371	5.274176329	4.980264779	5.206029389	3.760516721	5.544073628	4.838666523	4.051846838	4.030123883	3.804922774	4.547350046	3.601380876	4.737655723	4.218003471	3.654729891	3.605897352	3.506335882	3.634099239	3.389210398	4.016239191	3.548573662	3.46322088	5.224110086	6.209675701	3.483052122	5.39743463
CVD1300121	healthy	before	0	4.452461139	4.536649963	5.72566278	3.560355045	5.485024719	4.416057729	3.713805439	5.710554191	5.30502714	3.934296407	3.410313176	4.400753788	3.585573519	3.490695732	3.674654503	3.567379308	3.734879803	3.52110538	4.774841653	3.644930708	3.573770613	5.517460486	5.478829373	5.085338751	3.962250919	5.742259566	5.401946943	4.180061329	4.02602227	4.013332375	4.474471228	3.519696767	4.579512078	4.21386293	3.586784155	3.574031268	3.487880427	3.459693976	3.39707055	3.81617499	3.580611395	3.454273044	5.753707891	6.32202418	3.5984622	5.857987666
CVD1300111	mild	before	1	4.220493811	4.352481596	4.706359277	3.468937806	4.354362984	3.691611874	3.568289748	4.69612039	4.412326122	3.914660431	3.419873175	3.895146189	3.533962608	3.612518962	3.548941917	3.436122875	4.240567967	3.469011559	3.983716474	3.469748401	3.524396122	5.156403756	4.739914345	4.186391216	3.613207352	4.783748191	4.202958049	3.917925422	3.841140391	3.605170319	3.843637599	3.437869423	3.825474803	3.580582877	3.529558673	3.406753018	3.29693928	3.284994387	3.359693223	3.456973014	3.416765287	3.442871555	5.1385411	5.898012563	3.580097775	5.234277419
CVD1300112	mild	before	2	4.144449661	3.72325038	5.924235337	3.620031895	4.985776643	4.24012473	3.811692276	3.477880606	3.332286935	3.910837765	3.397766256	3.855307105	3.433009353	3.459957608	3.570718023	3.377124042	3.784955896	3.530231725	3.81561095	3.618727785	3.559487682	4.830139387	4.326115585	4.415565923	3.61436984	4.843223432	4.82177874	3.851044207	3.550839605	3.35545152	4.078266455	3.42418719	4.3380828	3.592731766	3.484797924	3.478313925	3.321339475	3.401357454	3.41313205	3.510142699	3.541828767	3.461573554	3.436639632	6.403176349	3.376759395	4.805833758
CVD1300128	mild	before	0	4.183782151	4.64885502	5.338739788	3.65195607	5.037399603	4.493534725	4.127161512	3.854032624	3.474252697	4.891811941	3.445526366	4.088304456	3.495197318	3.541267139	3.624771819	3.425004071	3.950693372	3.529815197	4.641126933	3.639785213	3.575476509	4.66031515	4.429493887	4.066214075	3.548205096	5.935476532	4.221596786	3.847541813	4.362194923	3.941610802	4.865448962	3.937981527	4.966674297	4.266543308	3.984538564	3.675251188	3.38327665	3.812846537	3.41313205	4.362944044	3.636638319	3.49464151	4.32152076	6.030345365	3.814097698	5.713884128
CVD130014	Moderate	before	4	4.442620853	4.994632748	6.413628505	3.600700696	5.750668815	5.73115143	4.973633466	5.303754771	5.30069546	4.435892123	3.429186845	4.426568188	3.657963669	3.686680947	3.682821723	3.833911715	4.226129272	3.579354805	4.831296947	3.803286369	3.639884742	4.878332181	4.616454508	4.67775291	3.590841835	5.331334151	4.043362278	3.698578963	4.033031507	3.823311175	4.21536654	3.487067638	4.761390273	3.872811592	3.558948446	3.462435435	3.354204511	3.452706227	3.370328008	3.969311054	3.436003536	3.450441572	5.84583912	6.634233906	3.828144107	6.109870931
CVD130016	Moderate	before	2	4.400641586	4.243881002	4.682014136	3.401658972	4.189083059	3.940367046	3.808582295	5.66458745	5.683617013	3.634174872	3.419542725	3.92753717	3.520810932	3.499343359	4.022005419	4.298569274	4.28433484	3.663983455	4.951912796	3.861429857	3.693661009	5.179936511	4.904034906	4.882419224	3.72419392	5.346196933	5.047983183	4.076376438	3.401788131	3.284994387	3.45659375	3.367495693	3.526662293	3.475671188	3.419625361	3.384129308	3.264876826	3.26933779	3.364457185	3.467682085	3.367076242	3.414931587	6.028860889	6.018589727	3.396373728	5.646813808
CVD130017	Moderate	before	4	3.421274791	3.2929203	3.546727693	3.374152386	3.583652109	3.41204033	3.454806762	4.568905415	4.341083188	3.983660109	3.463669068	3.843870977	3.563955465	3.51071253	3.56908116	3.652512253	3.671913012	3.514846476	4.529622818	3.501983039	3.556423121	5.182996366	4.80772778	4.616275913	3.579526372	5.19469815	4.058122216	3.89082606	3.99219993	3.696771261	3.98692841	3.486076097	4.462248215	3.756483964	3.598763157	3.490099005	3.335056519	3.335808805	3.357315345	3.57054294	3.384577404	3.451287401	5.046625862	5.511691227	3.539389782	5.416803129
CVD130018	Moderate	before	1	4.123206251	4.279849382	5.296614191	3.715251029	5.096603293	4.348450902	3.910544368	3.611484327	4.10356428	3.896360845	3.404149249	3.71451836	3.531766223	3.492166494	3.464861981	4.653764682	4.474012185	3.56431091	3.7235788	3.62861879	3.595385981	4.524798421	4.270492504	5.583311018	3.663229635	4.856348187	4.532378507	3.957343853	3.443654068	3.346646318	4.073580894	3.412922317	4.235528447	3.636387586	3.498758404	3.426267207	3.308030554	3.352568386	3.369911285	3.630020851	3.470336975	3.434169553	5.347323672	5.883612184	3.796470257	5.34434216
CVD1300113	Moderate	before	3	4.397509844	4.020806538	4.656553349	3.631164635	4.771339399	3.979252371	3.704407927	4.519040039	3.735578941	3.79190108	3.438225808	4.000325599	3.780857144	3.498689534	3.802260476	3.509605705	3.56431091	3.547066708	4.088295596	3.578524605	3.587935349	5.925060442	5.426270462	4.587983015	3.908605639	5.085529606	4.331417173	4.180068501	4.365623681	3.885643872	4.124813859	3.647260685	4.644024779	3.901103984	3.676327734	3.934245881	3.472134539	3.611431203	3.415807728	4.033413702	3.616738007	3.466237214	4.416103547	5.194970597	3.758325123	5.145920145
CVD1300117	Moderate	before	1	3.966317762	3.557025722	5.647438721	3.386721852	3.87385805	4.644596128	3.950413539	5.704501844	5.338328976	5.345640793	3.447932866	4.067070856	4.07735882	3.618858372	3.609594409	4.047605818	4.818498067	3.605466664	4.115244285	4.00240367	3.648530767	4.887418953	5.178755429	5.284797191	3.693133125	5.731269978	4.763768557	3.962393015	3.946992341	4.050553749	4.945984065	3.47396115	4.672030861	4.683283493	3.621980747	3.538479476	3.482087142	3.701977911	3.395501124	3.999739345	3.605735894	3.432287667	5.629038353	6.706481416	3.159341566	5.374244125
CVD1300123	Moderate	before	1	4.708291272	4.616669774	5.079505037	3.759573423	5.038752258	4.826442501	3.902777726	4.859552572	3.933778239	3.837351658	3.399716976	4.313767068	3.51531075	3.506166665	4.976716704	4.375036864	3.842796395	3.560384923	3.861116044	3.725441981	3.663795122	5.464261461	5.178748235	5.469342555	4.35968848	5.693266696	5.427347733	4.600482813	4.098202286	4.028937077	4.568594759	3.55732671	4.71484298	4.150157529	3.654802015	3.447855444	3.342225229	3.585742647	3.368565785	3.722818952	3.504164914	3.443380348	5.211536341	5.753068418	3.89114703	5.714452778
CVD1300129	Moderate	before	2	4.697514854	4.458142849	6.05125182	3.639137718	5.411805672	5.080020974	4.759210651	3.820497021	3.437195452	4.094942552	3.444435173	3.968085831	3.525368787	3.622990705	3.880613542	3.660011221	3.954917554	3.610287447	3.916453949	3.704493697	3.645962345	5.484553578	5.07959363	4.961151653	4.052876623	5.606699176	4.863776253	4.28093672	4.804180337	4.445409583	4.742147521	3.562649672	4.964956959	4.209843292	3.673780949	4.209836595	3.784831178	4.025295622	3.393575203	4.403725194	3.59579924	3.472317546	4.413978343	6.52570521	3.576542899	5.808131604
CVD130012	severe	before	2	3.991192838	3.696487444	5.732982875	3.521170785	5.268994868	4.308051921	3.62355939	3.558168366	3.321494867	3.630986911	3.389077444	3.586784155	3.452782788	3.512384181	3.590674681	3.60045557	4.351723854	3.590451708	3.814264248	3.599746652	3.639760327	4.952765813	4.458222238	4.008717245	3.586980917	4.581824549	3.805500858	3.785151809	3.559697204	3.377670439	4.129141846	3.454044106	4.717878449	3.73357841	3.533581425	3.420656989	3.293528284	3.355068206	3.36763542	3.805534839	3.414722721	3.436281942	4.184165986	6.434437957	3.746322765	5.36682531
CVD1300120	severe	before	4	4.747266112	4.583830479	6.5173678	3.683001985	6.027743149	5.600815313	4.821261263	4.292145268	5.243105049	4.859939471	3.418218403	4.342323966	3.791848482	3.555849875	4.002662732	3.733277534	4.192072388	3.458562313	4.344485607	3.982033663	3.566967515	5.724008655	5.291305567	5.560884481	4.065990289	5.745460096	5.041299894	4.427551021	4.242659427	3.896829236	4.491204058	3.514282048	4.591295613	4.116192509	3.697425516	3.467756051	3.316913439	3.425778687	3.350732452	3.981931808	3.472756449	3.503722606	5.747677043	6.704595419	3.774224905	6.370295981
CVD1300126	severe	before	5	4.48330552	4.082336487	4.764321869	3.566996941	4.938884819	4.09872158	3.649967338	4.593031177	3.360309344	3.560295282	3.395282699	3.823017523	3.448474428	3.481550114	3.599282501	3.414388327	3.905175016	3.532117116	4.353988319	3.5329772	3.583850294	5.075450238	4.803057463	4.574647528	3.635358065	4.664745367	4.739748321	3.885262248	3.863114587	3.616107757	4.013490283	3.556634127	4.47040314	3.771954749	3.629154657	3.447623098	3.317384219	3.377897902	3.376850586	4.029789471	3.396286546	3.43917474	3.64615857	5.205655617	3.110842134	5.479305322
CVD1300127	severe	before	2	3.694210206	3.645471395	5.967724373	3.523128393	4.529478478	4.452258072	3.795236785	3.484584529	3.633872263	4.068631064	3.394758031	3.820546261	3.450249108	3.550350672	3.43156478	3.308350949	3.606085643	3.463445032	4.117072337	3.507383556	3.505556939	4.505699285	4.308457694	4.464385209	3.589083499	4.719349935	4.786151369	3.898176483	3.623352682	3.590869688	4.300106138	3.546912643	4.628452792	4.24372617	3.829335942	3.435645322	3.340890079	3.439963936	3.388101202	4.215273957	3.603415045	3.508563384	4.306843036	6.485601021	3.292034436	5.451697419
CVD1300193	healthy	after	0	4.711220746	4.614960458	6.134877488	3.796817082	5.319857873	4.834474749	4.615215968	4.439206335	4.175403081	4.615981597	3.422343571	4.13648275	3.580867978	3.674286905	3.95506207	3.779253682	3.985998719	3.581494542	3.898478353	3.685114469	3.623688533	5.811350093	5.203798214	4.592753952	3.781629734	5.253554856	4.441156842	3.933056829	4.785491775	4.731822367	4.883483991	3.598078863	4.875598009	3.959768584	3.719828286	4.165845036	3.807788631	4.029718502	3.426267207	4.141457613	3.576658028	3.481550114	5.207620232	6.546108522	3.851426529	6.077199061
CVD1300199	healthy	after	0	4.524025938	4.220539552	6.510203741	3.624024125	5.515754661	5.242538944	4.573167611	3.607133204	3.350344948	4.655119218	3.3899188	3.627749792	3.45946788	3.488867861	3.824857723	3.612094795	4.154492444	3.56139956	5.11741217	3.775410182	3.649334859	5.307911948	4.782167938	4.678732287	3.79744067	5.208804684	4.93106739	4.074514742	3.897943077	3.697904677	4.238748439	3.444981112	4.524509712	4.307142896	3.568407085	3.454044106	3.339053736	3.457579147	3.388811413	3.655402582	3.533835584	3.461648568	4.199583784	6.653176973	3.349180359	5.690803003
CVD13001106	healthy	after	0	4.266019909	4.330723149	6.823192074	3.614317067	5.864531401	5.673989152	5.263257819	4.690833759	4.044980495	5.927766104	3.390360965	4.369368947	3.923606643	3.953058651	4.201492713	3.864600067	5.053693898	3.464415022	4.573593858	3.65164139	3.683159652	5.530492972	5.545088677	5.617038366	3.739592121	5.474266176	4.486125728	4.094174044	5.009507197	4.791673109	5.814651062	3.554761644	5.076809687	4.702947246	4.118545785	4.003223501	3.911503841	4.928577624	3.378034322	4.131650738	3.71229185	3.51600623	5.079620747	6.947117457	3.85228171	6.402070681
CVD13001109	healthy	after	0	4.484922356	4.307645769	5.805680078	3.536495314	4.993566279	5.027578928	3.924628133	5.334557788	4.864383503	4.607559563	3.448010273	4.382179197	3.479215288	3.505997382	3.668106238	3.761965406	4.879219209	3.551022813	3.803968954	3.799375016	3.599610188	5.235381343	4.937077607	5.149723187	3.656122169	5.476891742	4.763680635	3.952453396	3.987565722	3.794104471	4.489417031	3.58500928	4.57754637	4.114185487	3.640878779	3.586756039	3.486076097	3.560086048	3.36604921	3.929750906	3.535642176	3.444083849	5.525357775	6.39289656	3.433649846	5.560427944
CVD13001112	healthy	after	0	4.517604919	4.692816086	6.921046343	3.687818691	5.731629252	5.533264789	4.837651558	5.832944585	5.474950883	5.692554795	3.41564098	4.367989194	3.741998081	3.642415053	3.725298943	3.694846407	4.37825705	3.562827966	4.831312958	3.862891326	3.632102828	5.57332221	5.539251162	5.356608034	3.958707191	5.837607691	5.300445476	4.126569703	4.270673014	4.3132079	5.325930057	3.517723595	4.601206851	4.400814192	3.797059695	3.871718843	3.921035847	4.117039168	3.377169602	3.9048237	3.636312338	3.441852176	5.812790066	6.902073649	3.752854795	6.148376658
CVD13001101	mild	after	1	4.814472345	4.972596211	4.588610604	3.431524584	4.189904198	3.748846724	3.558108302	5.914106902	5.764033898	3.88505009	3.407815642	4.138436914	3.519499853	3.592148988	3.735977944	5.125229074	4.525041566	3.490063878	3.806332629	3.48735052	3.528402438	5.43358744	5.378826532	4.086101669	3.534819049	4.312758989	4.217483944	3.762866042	4.806051024	4.953440738	3.861504541	3.445682027	3.821005572	3.651374944	3.527275362	3.47070443	3.39846085	3.241857647	3.363282844	3.532499586	3.388278863	3.434528985	6.214460891	5.906253806	3.49248101	5.323599603
CVD13001102	mild	after	2	4.144970962	4.935674754	6.80522531	3.651423401	4.913026643	4.933900885	4.366703057	3.555426998	3.405132832	5.426407148	3.396809373	3.932968153	3.53000749	3.481621756	3.602141414	3.472463897	4.419170667	3.557025722	3.86341209	3.635332924	3.606972206	5.038824745	4.673790153	5.607826963	3.638589083	5.074445231	4.914450263	3.8666122	3.621020407	3.472463897	4.763925649	3.420574549	4.387790118	3.815693943	3.552059534	3.407220893	3.300106138	3.477048866	3.372912003	3.537252254	3.426917714	3.432488256	4.711028596	6.849118452	3.512917753	4.979630309
CVD13001119	mild	after	0	4.738733005	5.320373764	6.345681304	3.675869955	5.326887597	5.469624698	5.067511625	4.918881831	4.644256364	5.132934148	3.438502794	4.237072243	3.659963713	3.768268016	4.792209528	4.407161373	4.375553884	3.518382316	4.624181505	3.820053603	3.592010116	5.159519821	5.099356007	4.289326915	3.621617625	6.070932239	4.321168479	3.889875712	5.301791514	5.296346481	5.239253169	4.110791661	5.141132952	4.766550401	4.258475649	4.74576552	4.661325132	4.177406625	3.438463235	4.233148468	3.872141699	3.561846442	5.542229263	6.607986869	3.751163585	5.725396623
CVD1300194	Moderate	after	4	4.674309889	5.20861735	6.927375035	3.76537048	6.351077184	6.349867068	5.390936431	5.737460614	6.079448436	5.651764626	3.412334525	4.712015893	4.812677772	3.912912551	3.808025193	4.414480311	5.880297561	3.589111464	4.781089065	3.971380234	3.690948795	5.012102942	4.773433529	4.581500234	3.63462839	5.399678912	3.984065771	3.720138622	4.508125536	4.526636461	5.252672846	3.477627636	4.811281691	4.151362188	3.752278985	4.035669835	3.999130541	4.117867627	3.370605601	4.274215597	3.526016021	3.461048092	6.182038834	6.91122063	3.956552592	6.482074762
CVD1300196	Moderate	after	2	5.455433045	5.104263419	5.32540995	3.418259849	3.728313192	4.244635791	3.757509902	6.369369318	6.340709964	5.544629472	3.40010607	3.759025369	3.649140064	3.545647242	4.1932429	4.519197744	4.68667648	3.787672965	4.74212786	4.133419142	3.800029359	5.191121815	5.10591874	4.937531683	3.713133384	5.277617808	4.823511723	4.050756652	3.393531333	3.276748941	3.428782511	3.358125285	3.490765882	3.413634997	3.411535532	3.408621502	3.294686624	3.306264148	3.355403624	3.536905487	3.417014738	3.426755179	6.387599447	6.683475467	2.832349216	5.368134344
CVD1300197	Moderate	after	4	4.099568428	4.143053854	4.218574889	3.378761175	3.525239224	3.489958479	3.471475074	5.848298447	5.861981021	3.958922064	3.448010273	3.714874382	3.521824302	3.524850303	3.927678264	4.101368963	3.808767837	3.512984404	4.458917218	3.613841822	3.563629385	5.524749127	5.355317399	4.732478198	3.569958818	5.362959108	4.027482119	3.948033771	5.024071906	4.937748518	4.197356381	3.571650611	4.787529545	3.790021128	3.712565528	4.337229574	4.198354625	3.396548038	3.404234867	3.660486016	3.460221079	3.482373285	6.182461518	5.354302963	3.441459469	5.282051968
CVD1300198	Moderate	after	1	5.635009484	5.628416264	6.933486782	3.723044992	4.941936078	5.429299183	4.250651727	4.997268401	5.102937689	5.622052817	3.408536745	3.704536575	3.718729986	3.484228638	3.775209824	5.016420092	4.670793016	3.614185106	3.75423363	3.674539662	3.644807731	5.384723384	5.343834801	5.700547101	3.689486448	5.064482324	4.520391817	3.981886531	3.93991842	3.930299395	4.658483614	3.434409208	4.296149434	3.795393335	3.532053339	3.52146499	3.454425602	3.497413465	3.371898695	3.603036056	3.49408499	3.442283744	5.978280631	6.934419981	3.728191399	4.956713359
CVD13001103	Moderate	after	3	5.408870591	5.416666714	4.861252058	3.617891094	4.896114048	4.0225727	3.708888089	5.069299863	4.907203032	3.705436047	3.429550423	3.751298354	3.601924253	3.485011215	3.767563985	3.584868106	3.492166494	3.503075346	3.958539994	3.584670384	3.540423332	5.850524322	5.468813135	4.483719205	3.812712867	5.01083825	4.248641369	4.088632142	4.473012271	4.306660877	4.134575506	3.619719266	4.585889172	3.84178167	3.657533888	4.155267699	4.010246939	3.61031408	3.405858399	4.267095427	3.533676752	3.498655095	5.78312	5.19486663	3.549983611	5.030773729
CVD13001107	Moderate	after	1	5.346905273	4.75588057	6.210451557	3.424146306	5.119439831	5.193353517	4.298754858	6.328901972	6.199066862	5.878001882	3.446381812	4.829358458	4.863742079	3.872301985	4.028103362	4.103555726	5.775574225	3.566908655	4.273481626	4.153021744	3.651374944	5.180137349	5.536881518	5.143049949	3.675640885	5.461080764	4.976744196	3.934637302	4.941158487	4.912136997	5.593966335	3.489571799	5.087274623	5.127578537	3.759516759	4.535699104	4.497924343	4.761091129	3.389653284	4.071882007	3.885460169	3.480258531	6.33125881	6.930302008	3.742587675	6.227531864
CVD13001114	Moderate	after	1	4.719407945	4.758071242	5.869099064	3.713784453	5.083713982	4.803255627	3.856366324	5.060558088	4.541276505	4.074240289	3.419129308	4.383999274	3.535989953	3.522770158	5.107821961	4.484071953	3.922388061	3.599446376	3.949390007	3.785205224	3.699620958	5.549595412	5.272722655	5.532832379	4.412275702	5.447877511	5.380488016	4.657263863	4.221818348	4.413706201	4.769102112	3.566584786	4.749164092	4.168880342	3.66927038	3.49045012	3.419460073	3.675595056	3.38484604	3.653501947	3.45377686	3.445292769	5.369041362	6.340056647	3.573683693	5.587818403
CVD13001120	Moderate	after	2	5.029245756	4.900694774	6.517840657	3.703892954	6.283240604	5.51207708	5.267747667	4.832424281	4.348236695	5.021697746	3.443380348	4.538884641	3.680199492	3.823734988	4.31414647	4.200351101	4.216337474	3.629052638	4.236190746	3.753353213	3.706632451	5.686724058	5.383764217	5.758373609	4.184293855	5.800912707	4.994970083	4.568140097	5.272676878	5.036592969	4.908305366	3.599337133	5.051164103	4.323777887	3.890574699	4.715890579	4.40055094	4.138065746	3.39880773	4.556531651	3.744938077	3.49768969	5.28944513	6.688105868	3.567937546	6.321552865
CVD1300192	severe	after	2	4.457904594	4.380007618	6.826662291	3.643107077	5.500770778	5.611518324	4.749102185	4.606042612	4.803064298	5.998975486	3.411788005	3.669363376	4.004095568	3.750045312	3.885982811	3.857603846	4.824119323	3.644044493	3.997386384	3.834166284	3.695416002	5.487697506	5.289426731	5.561382868	3.669642247	4.757908224	4.682530894	3.83034804	4.36133585	4.294686624	5.619670006	3.555789489	5.263370914	4.261500773	3.719559149	3.75432922	3.637189422	4.656787923	3.379758616	4.380817022	3.56368869	3.447778009	5.611011023	6.954707595	3.985404018	5.85261508
CVD13001111	severe	after	4	4.77671934	4.983734509	6.889255847	3.90118578	6.699015777	6.049363894	5.362072774	4.389325592	5.656846547	5.847532868	3.429065584	5.1808238	4.42015386	3.71344854	3.992730204	3.785401025	5.14643116	3.4287016	4.483152071	4.282973122	3.71344854	5.777031863	5.395621648	6.409456025	4.05356819	6.207470769	5.511537124	4.645608917	4.440968085	4.296363492	5.260368372	3.538322333	4.874907786	4.454051739	3.795549828	3.62143595	3.537504275	3.994888795	3.3872118	4.250615147	3.546357555	3.509269745	5.984153727	6.892322061	3.957882524	6.627070456
CVD13001117	severe	after	5	4.7100962	4.576660906	4.643852241	3.44208763	4.663842213	3.817697555	3.548573662	4.480807923	3.484584529	3.420986593	3.382467322	3.662309144	3.458108821	3.45124899	4.000195389	3.717379212	4.130478509	3.486253324	4.305485722	3.534216544	3.523713959	4.91699582	4.860526659	4.194639201	3.567790711	4.396064154	4.395701978	3.76309091	4.209327316	4.320104725	3.977266212	3.512083758	3.941424466	3.673826969	3.559906625	3.853606964	3.786733681	3.402046332	3.365300749	4.179386601	3.432247538	3.449825388	4.556061159	4.985610572	2.424064525	5.103262225
CVD13001118	severe	after	2	3.927896229	3.941946007	6.814734904	3.557807856	5.236945795	5.626849313	4.718900094	3.795010559	4.906266336	5.584283155	3.40849436	4.029647521	3.816705184	3.845020481	3.506302044	3.372359583	4.492830206	3.454082271	4.264817823	3.568377754	3.5289167	4.968416398	4.88643573	4.607374591	3.589558672	4.729976308	4.766999938	3.802910489	3.828531007	3.793790385	5.03029403	3.529879304	4.591301177	4.241291158	3.88002715	3.57631255	3.462248215	4.479676063	3.389121766	4.543599374	3.759516759	3.523811476	5.393508519	6.830652092	3.489431103	6.228694345
[truncated: 69 more columns]
